# Supplementary material for: pubCounteR: an R package for interrogating published literature for experimentally-derived gene lists within a user-defined biological context
Source: Front Bioinform. 2025 May 6;5:1523184. doi: 10.3389/fbinf.2025.1523184 (PMC12118352; doi:10.3389/fbinf.2025.1523184)
Supplement: Supplementary file 4 [file DataSheet1.csv]

Gene	PubmedID	Title
Sparc	36895479	Editorial: The role of the bone marrow microenvironment in multiple myeloma evolution and therapy.
Sparc	36847866	Impaired function of skeletal stem cells derived from growth plates in ovariectomized mice.
Sparc	36830573	Oligodendrocyte Progenitors Display Enhanced Proliferation and Autophagy after Space Flight.
Sparc	36766694	Proteoglycan SPOCK1 as a Poor Prognostic Marker Promotes Malignant Progression of Clear Cell Renal Cell Carcinoma via Triggering the Snail/Slug-MMP-2 Axis-Mediated Epithelial-to-Mesenchymal Transition.
Sparc	36722472	Creating an atlas of the bone microenvironment during oral inflammatory-related bone disease using single-cell profiling.
Sparc	36691370	rno-miR-90 promotes chondrogenic differentiation of bone marrow mesenchymal stem cells by targeting SPARC-related modular calcium binding 2.
Sparc	36635516	Multiparameter single-cell proteomic technologies give new insights into the biology of ovarian tumors.
Sparc	36633137	SPARC is a decoy counterpart for c‑Fos and is associated with osteoblastic differentiation of bone marrow stromal cells by inhibiting adipogenesis.
Sparc	36595669	Dry eye disease in mice activates adaptive corneal epithelial regeneration distinct from constitutive renewal in homeostasis.
Sparc	36497065	MAP4K4/JNK Signaling Pathway Stimulates Proliferation and Suppresses Apoptosis of Human Spermatogonial Stem Cells and Lower Level of MAP4K4 Is Associated with Male Infertility.
Sparc	36415513	Investigation of key signaling pathways and appropriate diagnostic biomarkers selection between non-invasive to invasive stages in pancreatic cancer: a computational observation.
Sparc	36354085	Transcriptomics of acute myeloid leukaemia core bone marrow biopsies reveals distinct therapy response-specific osteo-mesenchymal profiles.
Sparc	36229930	SPARC expression in tumor microenvironment induces partial epithelial-to-mesenchymal transition of esophageal adenocarcinoma cells via cooperating with TGF-β signaling.
Sparc	36100336	bFGF stimulated plasminogen activation factors, but inhibited alkaline phosphatase and SPARC in stem cells from apical Papilla: Involvement of MEK/ERK, TAK1 and p38 signaling.
Sparc	36041542	Downregulation of Sparc-like protein 1 during cisplatin-induced inhibition of myogenic differentiation of C2C12 myoblasts.
Sparc	36002574	RASA2 ablation in T cells boosts antigen sensitivity and long-term function.
Sparc	35750052	Genome-wide CRISPR screens of T cell exhaustion identify chromatin remodeling factors that limit T cell persistence.
Sparc	35670884	Loss of core-fucosylation of SPARC impairs collagen binding and contributes to COPD.
Sparc	35640224	Efficacy and safety of avapritinib in previously treated patients with advanced systemic mastocytosis.
Sparc	35480316	Global Gene Expression and Docking Profiling of COVID-19 Infection.
Sparc	35397056	microRNA-148a in Exosomes Derived from Bone Marrow Mesenchymal Stem Cells Alleviates Cardiomyocyte Apoptosis in Atrial Fibrillation by Inhibiting SMOC2.
Sparc	35253855	Molecular divergence of mammalian astrocyte progenitor cells at early gliogenesis.
Sparc	35174178	Characterization of the Cellular Microenvironment and Novel Specific Biomarkers in Pterygia Using RNA Sequencing.
Sparc	35045088	Comparative analysis of protein-protein interaction networks in metastatic breast cancer.
Sparc	34988308	Changes in progenitors and differentiated epithelial cells of neonatal piglets.
Sparc	34961493	Absorbance or organization into ankylosis: a microarray analysis of haemarthrosis in a sheep model of temporomandibular joint trauma.
Sparc	34926447	Combinatorial ECM Arrays Identify Cooperative Roles for Matricellular Proteins in Enhancing the Generation of TH+ Neurons From Human Pluripotent Cells.
Sparc	34873345	Efficacy and safety of avapritinib in advanced systemic mastocytosis: interim analysis of the phase 2 PATHFINDER trial.
Sparc	34678408	A natural protein based platform for the delivery of Temozolomide acid to glioma cells.
Sparc	34627425	[Screening Serum Differential Proteins in Children with Acute Promyelocytic Leukemia Based on iTRAQ Technique].
Sparc	34470673	Transcriptome-wide m(6)A methylome during osteogenic differentiation of human adipose-derived stem cells.
Sparc	34323016	ADP-ribosyltransferases, an update on function and nomenclature.
Sparc	34275329	Proteomic Signature of Dysfunctional Circulating Endothelial Colony-Forming Cells of Young Adults.
Sparc	34272436	Engineered mucoperiosteal scaffold for cleft palate regeneration towards the non-immunogenic transplantation.
Sparc	34248641	Unsupervised Hierarchical Clustering Identifies Immune Gene Subtypes in Gastric Cancer.
Sparc	34230168	The Intestinal Stem Cell Marker SMOC2 Is an Independent Prognostic Marker Associated With Better Survival in Gastric Cancer.
Sparc	34041233	Somite Compartments in Amphioxus and Its Implications on the Evolution of the Vertebrate Skeletal Tissues.
Sparc	34036938	Phenotypic plasticity underlies local invasion and distant metastasis in colon cancer.
Sparc	33955203	High tumor cell platelet-derived growth factor receptor beta expression is associated with shorter survival in malignant pleural epithelioid mesothelioma.
Sparc	33907853	Mesenchymal stem cells induce tumor stroma formation and epithelial‑mesenchymal transition through SPARC expression in colorectal cancer.
Sparc	33904394	Vascular-derived SPARC and SerpinE1 regulate interneuron tangential migration and accelerate functional maturation of human stem cell-derived interneurons.
Sparc	33773846	Chronic Myeloid Leukemia: Modern therapies, current challenges and future directions.
Sparc	33579227	Fibronectin mediates activation of stromal fibroblasts by SPARC in endometrial cancer cells.
Sparc	33525064	Repression of the stress granule protein G3BP2 inhibits immune checkpoint molecule PD-L1.
Sparc	33505617	MicroRNA-204 regulates osteogenic induction in dental follicle cells.
Sparc	33493647	Roles of the synaptic molecules Hevin and SPARC in mouse neuromuscular junction development and repair.
Sparc	33487117	The Effect of SPARC on the Proliferation and Migration of Limbal Epithelial Stem Cells During the Corneal Epithelial Wound Healing.
Sparc	33262529	Correction: CRISPR/Cas9-edited NSG mice as PDX models of human leukemia to address the role of niche-derived SPARC.
Sparc	33149936	Collagen scaffolds functionalized with triple-helical peptides support 3D HUVEC culture.
Sparc	33096480	Intra-tumour heterogeneity of diffuse large B-cell lymphoma involves the induction of diversified stroma-tumour interfaces.
Sparc	33069969	Ziyuglycoside II alleviates cyclophosphamide-induced leukopenia in mice via regulation of HSPC proliferation and differentiation.
Sparc	33067534	SPARC promotes insulin secretion through down-regulation of RGS4 protein in pancreatic β cells.
Sparc	32974613	Persistence of Drug-Resistant Leukemic Stem Cells and Impaired NK Cell Immunity in CML Patients Depend on MIR300 Antiproliferative and PP2A-Activating Functions.
Sparc	32908163	Deficiency of the SMOC2 matricellular protein impairs bone healing and produces age-dependent bone loss.
Sparc	32900381	Dissecting the conformation of glycans and their interactions with proteins.
Sparc	32884102	SMOC2, an intestinal stem cell marker, is an independent prognostic marker associated with better survival in colorectal cancers.
Sparc	32801780	The Somatic Mutation Landscape and RNA Prognostic Markers in Stomach Adenocarcinoma.
Sparc	32747910	Injectable platelet-rich fibrin influences the behavior of gingival mesenchymal stem cells.
Sparc	32666692	Insights into the Hematopoietic Regulatory Activities of Osteoblast by Secretomics.
Sparc	32159142	Biomimetic hydroxyapatite/collagen composite drives bone niche recapitulation in a rabbit orthotopic model.
Sparc	32091396	Sphingosine 1-phosphate-regulated transcriptomes in heterogenous arterial and lymphatic endothelium of the aorta.
Sparc	31980749	A framework for advancing our understanding of cancer-associated fibroblasts.
Sparc	31916656	Sphingosine kinases protect murine embryonic stem cells from sphingosine-induced cell cycle arrest.
Sparc	31863654	Short Pretreatment with Calcitriol Is Far Superior to Continuous Treatment in Stimulating Proliferation and Osteogenic Differentiation of Human Adipose Stem Cells.
Sparc	31797649	Ascorbic acid enhances bone parameter expression in human gingival mesenchymal stem cells.
Sparc	31758052	Defective Proliferation and Osteogenic Potential with Altered Immunoregulatory phenotype of Native Bone marrow-Multipotential Stromal Cells in Atrophic Fracture Non-Union.
Sparc	31714732	Spatially Regulated Multiphenotypic Differentiation of Stem Cells in 3D via Engineered Mechanical Gradient.
Sparc	31644832	SPARC promotes self-renewal of limbal epithelial stem cells and ocular surface restoration through JNK and p38-MAPK signaling pathways.
Sparc	31548362	Silencing of SPARC represses heterotopic ossification via inhibition of the MAPK signaling pathway.
Sparc	31284704	Differentiation Potential and Tumorigenic Risk of Rat Bone Marrow Stem Cells Are Affected By Long-Term In Vitro Expansion.
Sparc	31160442	Specific factors in blood from young but not old mice directly promote synapse formation and NMDA-receptor recruitment.
Sparc	31159871	Effect of ectopic high expression of transcription factor OCT4 on the \stemness\" characteristics of human bone marrow-derived mesenchymal stromal cells."
Sparc	31152959	Osteogenic differentiation of human bone marrow-derived mesenchymal stem cells is enhanced by an aragonite scaffold.
Sparc	31150687	Sparc, an EPS-induced gene, modulates the extracellular matrix and mitochondrial function via ILK/AMPK pathways in C2C12 cells.
Sparc	31139014	Low expression of SPARC in gastric cancer-associated fibroblasts leads to stemness transformation and 5-fluorouracil resistance in gastric cancer.
Sparc	31079959	Heterogeneity in the perirenal region of humans suggests presence of dormant brown adipose tissue that contains brown fat precursor cells.
Sparc	31062076	RhoA regulates translation of the Nogo-A decoy SPARC in white matter-invading glioblastomas.
Sparc	31052494	Expression of Musashi-1 During Osteogenic Differentiation of Oral MSC: An In Vitro Study.
Sparc	31041810	Secreted protein acidic and rich in cysteine promotes epithelial-mesenchymal transition of hepatocellular carcinoma cells and acquisition of cancerstem cell phenotypes.
Sparc	30992504	Monitoring tumour burden and therapeutic response through analysis of circulating tumour DNA and extracellular RNA in multiple myeloma patients.
Sparc	30925184	Loss of miR-451a enhances SPARC production during myogenesis.
Sparc	30857168	Effects of Oral Anticoagulant Therapy on Gene Expression in Crosstalk between Osteogenic Progenitor Cells and Endothelial Cells.
Sparc	30804366	Pancreatic acinar differentiation is guided by differential laminin deposition.
Sparc	30794893	Co-expression of cytokeratin and vimentin in colorectal cancer highlights a subset of tumor buds and an atypical cancer-associated stroma.
Sparc	30594556	Targeting cancer stem cell signature gene SMOC-2 Overcomes chemoresistance and inhibits cell proliferation of endometrial carcinoma.
Sparc	30556904	Priming integrin α5 promotes human dental pulp stem cells odontogenic differentiation due to extracellular matrix deposition and amplified extracellular matrix-receptor activity.
Sparc	30148477	Effect of total sonicated Aggregatibacter actinomycetemcomitans fragments on gingival stem/progenitor cells.
Sparc	30046814	Stemness and Regenerative Potential of Corneal Stromal Stem Cells and Their Secretome After Long-Term Storage: Implications for Ocular Regeneration.
Sparc	29685993	Osteoblast differentiation of equine induced pluripotent stem cells.
Sparc	29681511	A Glial Signature and Wnt7 Signaling Regulate Glioma-Vascular Interactions and Tumor Microenvironment.
Sparc	29535786	Association of Glioblastoma Multiforme Stem Cell Characteristics, Differentiation, and Microglia Marker Genes with Patient Survival.
Sparc	29508855	Enhancing cancer immunotherapy using antiangiogenics: opportunities and challenges.
Sparc	29467240	Identification, isolation and characterization of human LGR5-positive colon adenoma cells.
Sparc	29420632	Implication of SPARC in the modulation of the extracellular matrix and mitochondrial function in muscle cells.
Sparc	29390924	A 4-gene expression prognostic signature might guide post-remission therapy in patients with intermediate-risk cytogenetic acute myeloid leukemia.
Sparc	29280310	Osteogenic Stimulation of Human Adipose-Derived Mesenchymal Stem Cells Using a Fungal Metabolite That Suppresses the Polycomb Group Protein EZH2.
Sparc	29274297	Effect of ECM2 expression on bovine skeletal muscle-derived satellite cell differentiation.
Sparc	29209043	CRISPR/Cas9-edited NSG mice as PDX models of human leukemia to address the role of niche-derived SPARC.
Sparc	29169175	Bufalin Inhibits Cellular Proliferation and Cancer Stem Cell-Like Phenotypes via Upregulation of MiR-203 in Glioma.
Sparc	29113221	SPARC inhibits breast cancer bone metastasis and may be a clinical therapeutic target.
Col1a2	36834987	Expression of Epithelial and Mesenchymal Markers in Plasmatic Extracellular Vesicles as a Diagnostic Tool for Neoplastic Processes.
Col1a2	36822490	DNA methyltransferases inhibitor azacitidine improves the skeletal phenotype of mild osteogenesis imperfecta by reversing the impaired osteogenesis and excessive osteoclastogenesis.
Col1a2	36734182	Identifying the dominant variant of a cis-double-variant in COL1A1 from an osteogenesis imperfecta patient and developing gene therapies.
Col1a2	36555163	LMNA Co-Regulated Gene Expression as a Suitable Readout after Precise Gene Correction.
Col1a2	36415513	Investigation of key signaling pathways and appropriate diagnostic biomarkers selection between non-invasive to invasive stages in pancreatic cancer: a computational observation.
Col1a2	36044325	Integrative proteomics and phosphoproteomics profiling on osteogenic differentiation of periodontal ligament stem cell.
Col1a2	35995334	Methylglyoxal - an advanced glycation end products (AGEs) precursor - Inhibits differentiation of human MSC-derived osteoblasts in vitro independently of receptor for AGEs (RAGE).
Col1a2	35660813	Generation of a non-integrated induced pluripotent stem cell line from urine cells of a Chinese osteogenesis imperfecta type I patient.
Col1a2	35646104	Identification of a Cancer Stem Cells Signature of Head and Neck Squamous Cell Carcinoma.
Col1a2	35614192	Comparative transcriptome profiles of human dental pulp stem cells from maxillary and mandibular teeth.
Col1a2	35480316	Global Gene Expression and Docking Profiling of COVID-19 Infection.
Col1a2	35360863	Identification of Prognosis Biomarkers for High-Grade Serous Ovarian Cancer Based on Stemness.
Col1a2	35360851	Single-Cell Transcriptome Integration Analysis Reveals the Correlation Between Mesenchymal Stromal Cells and Fibroblasts.
Col1a2	35301863	MicroRNAs Regulate TASK-1 and Are Linked to Myocardial Dilatation in Atrial Fibrillation.
Col1a2	35223854	Circulating TGF-β Pathway in Osteogenesis Imperfecta Pediatric Patients Subjected to MSCs-Based Cell Therapy.
Col1a2	35195802	In-vitro analysis on the potential use of dental pulp mesenchymal stem cells on arecoline-induced oral epithelial cells.
Col1a2	35045088	Comparative analysis of protein-protein interaction networks in metastatic breast cancer.
Col1a2	35041343	Targeting of Smad7 in Mesenchymal Cells Does Not Exacerbate Fibrosis During Experimental Chronic Pancreatitis.
Col1a2	35014711	Paracrine Wnt signaling is necessary for prostate epithelial proliferation.
Col1a2	34999419	Generation of a COL1A2 homozygous knockout stem cell line via CRISPR/Cas9 system.
Col1a2	34589593	Biofabricated 3D in vitro model of fibrosis-induced abnormal hepatoblast/biliary progenitors' expansion of the developing liver.
Col1a2	34479773	Antifibrotic effects and mechanisms of mesenchymal stem cell-derived exosomes in a systemic sclerosis mouse model: Possible contribution of miR-196b-5p.
Col1a2	34469740	Persistent JunB activation in fibroblasts disrupts stem cell niche interactions enforcing skin aging.
Col1a2	34300306	Restoration of Osteogenesis by CRISPR/Cas9 Genome Editing of the Mutated COL1A1 Gene in Osteogenesis Imperfecta.
Col1a2	34249109	Case Report: A Novel COL1A1 Missense Mutation Associated With Dentineogenesis Imperfecta Type I.
Col1a2	34034744	Identification of collagen genes related to immune infiltration and epithelial-mesenchymal transition in glioma.
Col1a2	34015290	Amelioration of osteogenesis in iPSC-derived mesenchymal stem cells from osteogenesis imperfecta patients by endoplasmic reticulum stress inhibitor.
Col1a2	34004031	VGLL4 inhibits YAP1/TEAD signaling to suppress the epidermal squamous cell carcinoma cancer phenotype.
Col1a2	33988041	GCN2 Regulates ATF3-p38 MAPK Signaling Transduction in Pulmonary Veno-Occlusive Disease.
Col1a2	33950576	Modification of COL1A1 in Autologous Adipose Tissue-Derived Progenitor Cells Rescues the Bone Phenotype in a Mouse Model of Osteogenesis Imperfecta.
Col1a2	33865812	Nrf2 activation is involved in osteogenic differentiation of periodontal ligament stem cells under cyclic mechanical stretch.
Col1a2	33823749	TMT-labelled quantitative proteomic analysis to predict the target promoting human odontogenic inflammatory granulation tissue transform into reparative granulation tissue.
Col1a2	33625534	Silencing Proteasome 26S Subunit ATPase 2 (PSMC2) Protects the Osteogenic Differentiation In Vitro and Osteogenesis In Vivo.
Col1a2	33597893	Role of 1,25-Dihydroxyvitamin D(3) on Osteogenic Differentiation and Mineralization of Chicken Mesenchymal Stem Cells.
Col1a2	33543025	Osteoblasts mineralization and collagen matrix are conserved upon specific Col1a2 silencing.
Col1a2	33510795	Comparative Analysis of Tenogenic Gene Expression in Tenocyte-Derived Induced Pluripotent Stem Cells and Bone Marrow-Derived Mesenchymal Stem Cells in Response to Biochemical and Biomechanical Stimuli.
Col1a2	33463067	Reiterative infusions of MSCs improve pediatric osteogenesis imperfecta eliciting a pro-osteogenic paracrine response: TERCELOI clinical trial.
Col1a2	33455278	SOX2Mediates Carbon Nanotube-Induced Fibrogenesis and Fibroblast Stem Cell Acquisition.
Col1a2	33260388	Qualifying Osteogenic Potency Assay Metrics for Human Multipotent Stromal Cells: TGF-β2 a Telling Eligible Biomarker.
Col1a2	33227483	Inclusion of a 3D-printed Hyperelastic Bone mesh improves mechanical and osteogenic performance of a mineralized collagen scaffold.
Col1a2	33069969	Ziyuglycoside II alleviates cyclophosphamide-induced leukopenia in mice via regulation of HSPC proliferation and differentiation.
Col1a2	32940137	Bone Marrow Mesenchymal Stem Cell-Derived Tissues are Mechanically Superior to Meniscus Cells.
Col1a2	32938906	LncRNA MM2P-induced, exosome-mediated transfer of Sox9 from monocyte-derived cells modulates primary chondrocytes.
Col1a2	32883960	Multi-omic single cell analysis resolves novel stromal cell populations in healthy and diseased human tendon.
Col1a2	32770541	Osteogenesis imperfecta: Novel genetic variants and clinical observations from a clinical exome study of 54 Indian patients.
Col1a2	32659730	Generation of an induced pluripotent stem cell line (CHFUi001-A) from an osteogenesis imperfecta patient with COL1A2 mutation.
Col1a2	32410187	Molecular skin changes in Cushing syndrome and the effects of treatment.
Col1a2	32293980	Identifying the hub gene in gastric cancer by bioinformatics analysis and in vitro experiments.
Col1a2	32260159	Human Peripheral Blood-Derived Endothelial Colony-Forming Cells Are Highly Similar to Mature Vascular Endothelial Cells yet Demonstrate a Transitional Transcriptomic Signature.
Col1a2	32028724	Adipose-Derived Mesenchymal Stem Cell Chondrospheroids Cultured in Hypoxia and a 3D Porous Chitosan/Chitin Nanocrystal Scaffold as a Platform for Cartilage Tissue Engineering.
Col1a2	31943281	Generation of a self-cleaved inducible Cre recombinase for efficient temporal genetic manipulation.
Col1a2	31859429	Engraftment of skeletal progenitor cells by bone-directed transplantation improves osteogenesis imperfecta murine bone phenotype.
Col1a2	31853946	A novel mutation combining with rs66612022 in a Chinese pedigree suggests a new pathogenesis to osteogenesis imperfecta via whole genome sequencing.
Col1a2	31843019	Human fetal skin-derived stem cell secretome enhances radiation-induced skin injury therapeutic effects by promoting angiogenesis.
Col1a2	31744537	Antler stem cell-conditioned medium stimulates regenerative wound healing in rats.
Col1a2	31582988	Comparison of Rapidly Proliferating, Multipotent Aortic Valve-Derived Stromal Cells and Valve Interstitial Cells in the Human Aortic Valve.
Col1a2	31551525	Human umbilical cord perivascular cells-derived extracellular vesicles mediate the transfer of IGF-I to the liver and ameliorate hepatic fibrogenesis in mice.
Col1a2	31521812	Glutamic acid-based dendritic peptides for scaffold-free cartilage tissue engineering.
Col1a2	31428875	Antler stem cells as a novel stem cell source for reducing liver fibrosis.
Col1a2	31409759	Overexpressed pseudogenes, DUXAP8 and DUXAP9, promote growth of renal cell carcinoma and serve as unfavorable prognostic biomarkers.
Col1a2	31401395	RNA-sequencing based bone marrow cell transcriptome analysis reveals the potential mechanisms of E'jiao against blood-deficiency in mice.
Col1a2	31277043	Regulation of the tenogenic gene expression in equine tenocyte-derived induced pluripotent stem cells by mechanical loading and Mohawk.
Col1a2	31253635	Single cell dynamics of embryonic muscle progenitor cells in zebrafish.
Col1a2	30967964	Dynamic mechanical loading facilitated chondrogenic differentiation of rabbit BMSCs in collagen scaffolds.
Col1a2	30933759	Low-dose cadmium exposure acts on rat mesenchymal stem cells via RANKL/OPG and downregulate osteogenic differentiation genes.
Col1a2	30626716	Loss of HDAC3 results in nonreceptive endometrium and female infertility.
Col1a2	30617299	Group 2 innate lymphoid cells (ILC2) are regulated by stem cell factor during chronic asthmatic disease.
Col1a2	30583585	Mutual Expression of ALDH1A1, LOX, and Collagens in Ovarian Cancer Cell Lines as Combined CSCs- and ECM-Related Models of Drug Resistance Development.
Col1a2	30333910	RND1 regulates migration of human glioblastoma stem-like cells according to their anatomical localization and defines a prognostic signature in glioblastoma.
Col1a2	30147688	CCR2 Contributes to F4/80+ Cells Migration Along Intramembranous Bone Healing in Maxilla, but Its Deficiency Does Not Critically Affect the Healing Outcome.
Col1a2	30010837	The conditioned medium of human mesenchymal stromal cells reduces irradiation-induced damage in cardiac fibroblast cells.
Col1a2	29707433	A robust method for RNA extraction and purification from a single adult mouse tendon.
Col1a2	29636678	Reduction of Proliferating Olfactory Cells and Low Expression of Extracellular Matrix Genes Are Hallmarks of the Aged Olfactory Mucosa.
Col1a2	29588876	Ectopic Telomerase Expression Fails to Maintain Chondrogenic Capacity in Three-Dimensional Cultures of Clinically Relevant Cell Types.
Col1a2	29439436	Chondrogenic Differentiation of Defined Equine Mesenchymal Stem Cells Derived from Umbilical Cord Blood for Use in Cartilage Repair Therapy.
Col1a2	29389887	Improvement of the Chondrocyte-Specific Phenotype upon Equine Bone Marrow Mesenchymal Stem Cell Differentiation: Influence of Culture Time, Transforming Growth Factors and Type I Collagen siRNAs on the Differentiation Index.
Col1a2	29269312	Fabrication of polycaprolactone-silanated β-tricalcium phosphate-heparan sulfate scaffolds for spinal fusion applications.
Col1a2	29245016	Preferential myofibroblast differentiation of cardiac mesenchymal progenitor cells in the presence of atrial fibrillation.
Col1a2	29085053	Shockwaves Inhibit Chondrogenic Differentiation of Human Mesenchymal Stem Cells in Association with Adenosine and A2B Receptors.
Col1a2	29028628	Role of PDGF-BB in proliferation, differentiation and maintaining stem cell properties of PDL cells in vitro.
Col1a2	28980049	Effects of endogenous hypercortisolism on bone mRNA and microRNA expression in humans.
Col1a2	28836200	Characterization of Mesenchymal-Fibroblast Cells Using the Col1a2 Promoter/Enhancer.
Col1a2	28818856	Deletion of NF-κB/RelA in Angiotensin II-Sensitive Mesenchymal Cells Blocks Aortic Vascular Inflammation and Abdominal Aortic Aneurysm Formation.
Col1a2	28724751	Tomo-Seq Identifies SOX9 as a Key Regulator of Cardiac Fibrosis During Ischemic Injury.
Col1a2	28548630	Tenogenic Differentiation of Human Embryonic Stem Cells.
Col1a2	28324211	GEORG-SCHMORL-PRIZE OF THE GERMAN SPINE SOCIETY (DWG) 2016: Comparison of in vitro osteogenic potential of iliac crest and degenerative facet joint bone autografts for intervertebral fusion in lumbar spinal stenosis.
Col1a2	28179498	Loss of Twist1 in the Mesenchymal Compartment Promotes Increased Fibrosis in Experimental Lung Injury by Enhanced Expression of CXCL12.
Col1a2	28097053	In vitro effect of direct current electrical stimulation on rat mesenchymal stem cells.
Col1a2	27711115	Potency Biomarker Signature Genes from Multiparametric Osteogenesis Assays: Will cGMP Human Bone Marrow Mesenchymal Stromal Cells Make Bone?
Col1a2	27623927	Insulin receptor substrate-1 time-dependently regulates bone formation by controlling collagen Iα2 expression via miR-342.
Col1a2	27390605	Increased Expression of Several Collagen Genes is Associated with Drug Resistance in Ovarian Cancer Cell Lines.
Col1a2	27146342	Osteoblastic differentiation of bone marrow mesenchymal stromal cells in Bruck Syndrome.
Col1a2	27012623	Milk extracellular vesicles accelerate osteoblastogenesis but impair bone matrix formation.
Col1a2	26858950	Chondrogenesis of Human Infrapatellar Fat Pad Stem Cells on Acellular Dermal Matrix.
Col1a2	26451912	Osteogenic Profile of Mesenchymal Cell Populations Contributing to Alveolar Bone Formation.
Col1a2	26379836	Homeobox B7 promotes the osteogenic differentiation potential of mesenchymal stem cells by activating RUNX2 and transcript of BSP.
Col1a2	26078764	Effects of Naringin on Proliferation and Osteogenic Differentiation of Human Periodontal Ligament Stem Cells In Vitro and In Vivo.
Col1a2	25760857	Examining the feasibility of clinical grade CD271+ enrichment of mesenchymal stromal cells for bone regeneration.
Col1a2	25753222	Cross-Talk Between VEGF and BMP-6 Pathways Accelerates Osteogenic Differentiation of Human Adipose-Derived Stem Cells.
Col1a2	25633569	Aberrant gene expression profiles, during in vitro osteoblast differentiation, of telomerase deficient mouse bone marrow stromal stem cells (mBMSCs).
Col1a1	36893290	Exosome-Based Regimen Rescues Endometrial Fibrosis in Intrauterine Adhesions Via Targeting Clinical Fibrosis Biomarkers.
Col1a1	36849663	Extracellular Vesicles Derived from Auricular Chondrocytes Facilitate Cartilage Differentiation of Adipose-Derived Mesenchymal Stem Cells.
Col1a1	36841345	Examining the Effects of In Vitro Co-Culture of Equine Adipose-Derived Mesenchymal Stem Cells with Tendon Proper and Peritenon Cells.
Col1a1	36837578	Effects of Enamel Matrix Derivative on Cell Spheroids Made of Stem Cells Obtained from the Gingiva on Osteogenic Differentiation.
Col1a1	36836167	Differentiation of Adipose-Derived Stem Cells into Smooth Muscle Cells in an Internal Anal Sphincter-Targeting Anal Incontinence Rat Model.
Col1a1	36835263	Astaxanthin Promotes the Survival of Adipose-Derived Stem Cells by Alleviating Oxidative Stress via Activating the Nrf2 Signaling Pathway.
Col1a1	36822490	DNA methyltransferases inhibitor azacitidine improves the skeletal phenotype of mild osteogenesis imperfecta by reversing the impaired osteogenesis and excessive osteoclastogenesis.
Col1a1	36759894	Calcium-to-phosphorus releasing ratio affects osteoinductivity and osteoconductivity of calcium phosphate bioceramics in bone tissue engineering.
Col1a1	36746996	Synthesis, characterization, and evaluation of Hesperetin nanocrystals for regenerative dentistry.
Col1a1	36736265	Synergistic effects of growth factor-based serum-free medium and tendon-like substrate topography on tenogenesis of mesenchymal stem cells.
Col1a1	36734182	Identifying the dominant variant of a cis-double-variant in COL1A1 from an osteogenesis imperfecta patient and developing gene therapies.
Col1a1	36733959	Micro-fragmented and nanofat adipose tissue derivatives: In vitro qualitative and quantitative analysis.
Col1a1	36722472	Creating an atlas of the bone microenvironment during oral inflammatory-related bone disease using single-cell profiling.
Col1a1	36676667	Assessment of the Impacts of Centipeda minima (L.) on Cell Viability, and Osteogenic Differentiation of Mesenchymal Stem Cell Spheroids.
Col1a1	36674753	Effect of Octacalcium Phosphate Crystals on the Osteogenic Differentiation of Tendon Stem/Progenitor Cells In Vitro.
Col1a1	36660551	Osteoblast-Specific Overexpression of Nucleolar Protein NO66/RIOX1 in Mouse Embryos Leads to Osteoporosis in Adult Mice.
Col1a1	36652382	iTRAQ-based Proteomic Analysis Unveils ACSL4 as a Novel Potential Regulator of Human Endometrial Receptivity.
Col1a1	36635477	Hyaluronic acid and multiwalled carbon nanotubes as bioink additives for cartilage tissue engineering.
Col1a1	36617832	Galangin inhibits lipopolysaccharide-induced inflammation and stimulates osteogenic differentiation of bone marrow mesenchymal stem cells via regulation of AKT/mTOR signaling.
Col1a1	36604630	N-Acetyl-L-cysteine facilitates tendon repair and promotes the tenogenic differentiation of tendon stem/progenitor cells by enhancing the integrin α5/β1/PI3K/AKT signaling.
Col1a1	36604049	Immediate stress dissipation in dual cross-link hydrogels controls osteogenic commitment of mesenchymal stem cells.
Col1a1	36585930	Dental Stem Cells SV40, a new cell line developed in vitro from human stem cells of the apical papilla.
Col1a1	36575539	Effect of glucose depletion and fructose administration during chondrogenic commitment in human bone marrow-derived stem cells.
Col1a1	36516336	Periplaneta americana extract promotes osteoblast differentiation of human alveolar bone marrow mesenchymal stem cells.
Col1a1	36458467	ALK-5 Inhibitors for Efficient Derivation of Mesenchymal Stem Cells from Human Embryonic Stem Cells.
Col1a1	36430812	Scalable Generation of Nanovesicles from Human-Induced Pluripotent Stem Cells for Cardiac Repair.
Col1a1	36415513	Investigation of key signaling pathways and appropriate diagnostic biomarkers selection between non-invasive to invasive stages in pancreatic cancer: a computational observation.
Col1a1	36371298	Establishment of a human pluripotent stem cell-derived MKX-td Tomato reporter system.
Col1a1	36369887	METTL3-mediated long non-coding RNA MIR99AHG methylation targets miR-4660 to promote bone marrow mesenchymal stem cell osteogenic differentiation.
Col1a1	36368567	Gastric cancer-derived mesenchymal stem cells promote gastric cancer cell lines migration by modulating CD276 expression.
Col1a1	36313391	Role of osteopontin in the process of pulpal healing following tooth replantation in mice.
Col1a1	36299891	Stem cell-derived extracellular vesicles reduce the expression of molecules involved in cardiac hypertrophy-In a model of human-induced pluripotent stem cell-derived cardiomyocytes.
Col1a1	36278645	Influence of a Calcium Phosphate Coating (BONIT(®)) on the Proliferation and Differentiation Potential of Human Mesenchymal Stroma Cells in the Early Phase of Bone Healing.
Col1a1	36257457	Kefir peptides promote osteogenic differentiation to enhance bone fracture healing in rats.
Col1a1	36241596	Chondrogenic differentiation of mouse CD105+ stem/progenitor cells on amino-group-functionalized biosilica-hydrogel scaffolds.
Col1a1	36232817	What Do the Transcriptome and Proteome of Menstrual Blood-Derived Mesenchymal Stem Cells Tell Us about Endometriosis?
Col1a1	36232775	A Tissue Engineering Acoustophoretic (TEA) Set-up for the Enhanced Osteogenic Differentiation of Murine Mesenchymal Stromal Cells (mMSCs).
Col1a1	36178184	In vivo generation of bone marrow from embryonic stem cells in interspecies chimeras.
Col1a1	36167880	Radiotherapy-induced oxidative stress and fibrosis in breast cancer are suppressed by vactosertib, a novel, orally bioavailable TGF-β/ALK5 inhibitor.
Col1a1	36078105	Physiological Mineralization during In Vitro Osteogenesis in a Biomimetic Spheroid Culture Model.
Col1a1	36056447	Exopolysaccharide of Enterococcus faecium L15 promotes the osteogenic differentiation of human dental pulp stem cells via p38 MAPK pathway.
Col1a1	36043405	Optimizing Tenogenic Differentiation of Equine Adipose-Derived Mesenchymal Stem Cells (eq-ASC) Using TGFB3 Along with BMP Antagonists.
Col1a1	36035989	Expression profiles of exosomal tRNA-derived fragments and their biological functions in lipomas.
Col1a1	36012474	The Kinesin Gene KIF26B Modulates the Severity of Post-Traumatic Heterotopic Ossification.
Col1a1	36010622	Stem Cells from Healthy and Tendinopathic Human Tendons: Morphology, Collagen and Cytokines Expression and Their Response to T3 Thyroid Hormone.
Col1a1	36010568	Effects of Extracellular Vesicles from Osteogenic Differentiated Human BMSCs on Osteogenic and Adipogenic Differentiation Capacity of Naïve Human BMSCs.
Col1a1	35995334	Methylglyoxal - an advanced glycation end products (AGEs) precursor - Inhibits differentiation of human MSC-derived osteoblasts in vitro independently of receptor for AGEs (RAGE).
Col1a1	35986345	Aucubin promotes bone-fracture healing via the dual effects of anti-oxidative damage and enhancing osteoblastogenesis of hBM-MSCs.
Col1a1	35978628	Effect and Related Mechanism of Platelet-Rich Plasma on the Osteogenic Differentiation of Human Adipose-Derived Stem Cells.
Col1a1	35908277	Glioblastoma-educated mesenchymal stem-like cells promote glioblastoma infiltration via extracellular matrix remodelling in the tumour microenvironment.
Col1a1	35872843	The Effects of Transforming Growth Factor-β1 on the Differentiation of Cell Organoids Composed of Gingiva-Derived Stem Cells.
Col1a1	35835331	The effect of AKT in extracellular matrix stiffness induced osteogenic differentiation of hBMSCs.
Col1a1	35831768	ANGPTL4 regulates the osteogenic differentiation of periodontal ligament stem cells.
Col1a1	35813889	Dopamine Suppresses Osteogenic Differentiation of Rat Bone Marrow-Derived Mesenchymal Stem Cells via AKT/GSK-3β/β-Catenin Signaling Pathway.
Col1a1	35786595	Enhanced Type I Collagen Synthesis in Fibroblasts by Dermal Stem/Progenitor Cell-Derived Exosomes.
Col1a1	35751679	Improved osteogenic differentiation by extremely low electromagnetic field exposure: possible application for bone engineering.
Col1a1	35743206	In Vitro Effect of Δ9-Tetrahydrocannabinol and Cannabidiol on Cancer-Associated Fibroblasts Isolated from Lung Cancer.
Col1a1	35735923	Crossing Phylums: Butterfly Wing as a Natural Perfusable Three-Dimensional (3D) Bioconstruct for Bone Tissue Engineering.
Col1a1	35721175	Ferulic Acid Combined With Bone Marrow Mesenchymal Stem Cells Attenuates the Activation of Hepatic Stellate Cells and Alleviates Liver Fibrosis.
Col1a1	35692237	Vitamin C stimulates RNA expression of human gingival fibroblasts proliferation and adhesion in cigarette smokers: An in vitro study.
Col1a1	35682677	Antiosteoporotic Nanohydroxyapatite Zoledronate Scaffold Seeded with Bone Marrow Mesenchymal Stromal Cells for Bone Regeneration: A 3D In Vitro Model.
Col1a1	35679245	A three-dimensional (3D), serum-free, Collagen Type I system for chondrogenesis of canine bone marrow-derived multipotent stromal cells (cMSCs).
Col1a1	35663324	Super-Enhancer-Associated Long Non-Coding RNA LINC01485 Promotes Osteogenic Differentiation of Human Bone Marrow Mesenchymal Stem Cells by Regulating MiR-619-5p/RUNX2 Axis.
Col1a1	35660813	Generation of a non-integrated induced pluripotent stem cell line from urine cells of a Chinese osteogenesis imperfecta type I patient.
Col1a1	35646104	Identification of a Cancer Stem Cells Signature of Head and Neck Squamous Cell Carcinoma.
Col1a1	35617485	Nanchangmycin regulates FYN, PTK2, and MAPK1/3 to control the fibrotic activity of human hepatic stellate cells.
Col1a1	35614192	Comparative transcriptome profiles of human dental pulp stem cells from maxillary and mandibular teeth.
Col1a1	35613877	Possible testosterone redundancy for 5α-dihydrotestosterone in the masculinization of mouse external genitalia.
Col1a1	35563073	Impact of Fluid Dynamics on the Viability and Differentiation Capacity of 3D-Cultured Jaw Periosteal Cells.
Col1a1	35517875	Osteogenic Differentiation Potential of Adipose-Derived Mesenchymal Stem Cells Cultured on Magnesium Oxide/Polycaprolactone Nanofibrous Scaffolds for Improving Bone Tissue Reconstruction.
Col1a1	35513949	Bioinspired gelatin/bioceramic composites loaded with bone morphogenetic protein-2 (BMP-2) promote osteoporotic bone repair.
Col1a1	35488348	Autologous hematopoietic stem cell transplantation promotes connective tissue remodeling in systemic sclerosis patients.
Col1a1	35478972	Therapeutic Potential of Stem Cell-Derived Extracellular Vesicles on Atherosclerosis-Induced Vascular Dysfunction and Its Key Molecular Players.
Col1a1	35434632	Mechanotherapy Reprograms Aged Muscle Stromal Cells to Remodel the Extracellular Matrix during Recovery from Disuse.
Col1a1	35407901	Fibroblasts Mediate Ectopic Bone Formation of Calcium Phosphate Ceramics.
Col1a1	35402637	Techniques for visualizing fibroblast-vessel interactions in the developing and adult CNS.
Col1a1	35371075	CD90 Marks a Mesenchymal Program in Human Thymic Epithelial Cells In Vitro and In Vivo.
Col1a1	35361387	Hydrostatic pressure facilitates calcium deposition and osteogenic gene expression in the osteoblastic differentiation of placenta-derived multipotent cells.
Col1a1	35360863	Identification of Prognosis Biomarkers for High-Grade Serous Ovarian Cancer Based on Stemness.
Col1a1	35360851	Single-Cell Transcriptome Integration Analysis Reveals the Correlation Between Mesenchymal Stromal Cells and Fibroblasts.
Col1a1	35341241	Strategy of Stem Cell Transplantation for Bone Regeneration with Functionalized Biomaterials and Vascularized Tissues in Immunocompetent Mice.
Col1a1	35303271	Effects of Placenta-Derived Human Amniotic Epithelial Cells on the Wound Healing Process and TGF-β Induced Scar Formation in Murine Ischemic-Reperfusion Injury Model.
Col1a1	35296324	Melatonin increases bone mass in normal, perimenopausal, and postmenopausal osteoporotic rats via the promotion of osteogenesis.
Col1a1	35237235	Receptors of Advanced Glycation End Product (RAGE) Suppression Associated With a Preserved Osteogenic Differentiation in Patients With Prediabetes.
Col1a1	35224764	Human outgrowth knee fibroblasts from patients undergoing total knee arthroplasty exhibit a unique gene expression profile and undergo myofibroblastogenesis upon TGFβ1 stimulation.
Col1a1	35223854	Circulating TGF-β Pathway in Osteogenesis Imperfecta Pediatric Patients Subjected to MSCs-Based Cell Therapy.
Col1a1	35216245	Modulation of miR-204 Expression during Chondrogenesis.
Col1a1	35203612	Decellularized Dental Pulp, Extracellular Vesicles, and 5-Azacytidine: A New Tool for Endodontic Regeneration.
Col1a1	35192037	METTL3-mediated LINC00657 promotes osteogenic differentiation of mesenchymal stem cells via miR-144-3p/BMPR1B axis.
Col1a1	35186903	Pneumatospinning Biomimetic Scaffolds for Meniscus Tissue Engineering.
Col1a1	35169867	Inhibitory effect of membrane‑free stem cell components derived from adipose tissues on skin inflammation in keratinocytes.
Col1a1	35155408	Interleukin-1β More Than Mechanical Loading Induces a Degenerative Phenotype in Human Annulus Fibrosus Cells, Partially Impaired by Anti-Proteolytic Activity of Mesenchymal Stem Cell Secretome.
Col1a1	35151341	Infrapatellar fat pad adipose-derived stem cells co-cultured with articular chondrocytes from osteoarthritis patients exhibit increased chondrogenic gene expression.
Col1a1	35138531	Mesenchymal Stem Cells and Selenium Nanoparticles Synergize with Low Dose of Gamma Radiation to Suppress Mammary Gland Carcinogenesis via Regulation of Tumor Microenvironment.
Col1a1	35126937	TSG Targeting KDM5A Affects Osteogenic Differentiation of Bone Mesenchymal Stem Cells Induced by Bone Morphogenetic Protein 2.
Col1a1	35123555	Human menstrual blood-derived stem cell transplantation suppresses liver injury in DDC-induced chronic cholestasis.
Col1a1	35067433	Higher yield and enhanced therapeutic effects of exosomes derived from MSCs in hydrogel-assisted 3D culture system for bone regeneration.
Col1a1	35066739	Study of the biological characteristics of human umbilical cord mesenchymal stem cells after long-time cryopreservation.
Col1a1	35055125	NACA and LRP6 Are Part of a Common Genetic Pathway Necessary for Full Anabolic Response to Intermittent PTH.
Col1a1	35048602	[Role of M2 Macrophage Exosomes in Osteogenic Differentiation of Mouse Bone Marrow Mesenchymal Stem Cells under High-Glucose and High-Insulin].
Col2a1	36881328	Photo-Crosslinkable, Injectable Locust Bean Gum Hydrogel Induce Chondrogenic Differentiation of Stem Cells for Cartilage Regeneration.
Col2a1	36849663	Extracellular Vesicles Derived from Auricular Chondrocytes Facilitate Cartilage Differentiation of Adipose-Derived Mesenchymal Stem Cells.
Col2a1	36847866	Impaired function of skeletal stem cells derived from growth plates in ovariectomized mice.
Col2a1	36845968	Regulation of Chondrocyte Differentiation by miR-455-3p Secreted by Bone Marrow Stem Cells through Phosphatase and Tensin Homolog Deleted on Chromosome Ten/Phosphoinositide 3-Kinase-Protein Kinase B.
Col2a1	36835263	Astaxanthin Promotes the Survival of Adipose-Derived Stem Cells by Alleviating Oxidative Stress via Activating the Nrf2 Signaling Pathway.
Col2a1	36793308	METTL3 promotes SMSCs chondrogenic differentiation by targeting the MMP3, MMP13, and GATA3.
Col2a1	36791060	FGF18 promotes human lung branching morphogenesis through regulating mesenchymal progenitor cells.
Col2a1	36790146	NFATc1 marks articular cartilage progenitors and negatively determines articular chondrocyte differentiation.
Col2a1	36769232	The Effects of Mechanical Load on Chondrogenic Responses of Bone Marrow Mesenchymal Stem Cells and Chondrocytes Encapsulated in Chondroitin Sulfate-Based Hydrogel.
Col2a1	36753853	Toward defining the role of the synovium in mitigating normal articular cartilage wear and tear.
Col2a1	36682125	Using CRISPR/Cas9 to generate a heterozygous COL2A1 p.R719C iPSC line (MCRIi019-A-6) model of human precocious osteoarthritis.
Col2a1	36594090	RUNX2 stabilization by long non-coding RNAs contributes to hypertrophic changes in human chondrocytes.
Col2a1	36585930	Dental Stem Cells SV40, a new cell line developed in vitro from human stem cells of the apical papilla.
Col2a1	36585652	Genetic profiling of different phenotypic subsets of breast cancer stem cells (BCSCs) in breast cancer patients.
Col2a1	36575539	Effect of glucose depletion and fructose administration during chondrogenic commitment in human bone marrow-derived stem cells.
Col2a1	36458467	ALK-5 Inhibitors for Efficient Derivation of Mesenchymal Stem Cells from Human Embryonic Stem Cells.
Col2a1	36377077	The Effect of Different Frequencies of Pulsed Electromagnetic Fields on Cartilage Repair of Adipose Mesenchymal Stem Cell-Derived Exosomes in Osteoarthritis.
Col2a1	36355284	Physioxic Culture of Chondrogenic Cells.
Col2a1	36282910	Yap and Taz promote osteogenesis and prevent chondrogenesis in neural crest cells in vitro and in vivo.
Col2a1	36241596	Chondrogenic differentiation of mouse CD105+ stem/progenitor cells on amino-group-functionalized biosilica-hydrogel scaffolds.
Col2a1	36225603	3D in-vitro cultures of human bone marrow and Wharton's jelly derived mesenchymal stromal cells show high chondrogenic potential.
Col2a1	36212481	Potential methylation-regulated genes and pathways in hepatocellular neoplasm, not otherwise specified.
Col2a1	36210025	Mesenchymal cell TRPM7 expression is required for bone formation via the regulation of chondrogenesis.
Col2a1	36185520	First study on the effect of transforming growth factor beta 1 and insulin-like growth factor 1 on the chondrogenesis of elephant articular chondrocytes in a scaffold-based 3D culture model.
Col2a1	36082992	TGF-β1 and -β3 for Mesenchymal Stem Cells Chondrogenic Differentiation on Poly (Vinyl Alcohol)-Chitosan-Poly (Ethylene Glycol) Scaffold.
Col2a1	35986079	Integrin β1, PDGFRβ, and type II collagen are essential for meniscus regeneration by synovial mesenchymal stem cells in rats.
Col2a1	35945639	Fluvastatin promotes chondrogenic differentiation of adipose-derived mesenchymal stem cells by inducing bone morphogenetic protein 2.
Col2a1	35923173	Rapid and efficient generation of cartilage pellets from mouse induced pluripotent stem cells by transcriptional activation of BMP-4 with shaking culture.
Col2a1	35920961	Supplementation of articular cartilage-derived chondroprogenitors with bone morphogenic protein-9 enhances chondrogenesis without affecting hypertrophy.
Col2a1	35864537	TGFβ1-transfected tendon stem cells promote tendon fibrosis.
Col2a1	35845525	Icariin promotes the repair of bone marrow mesenchymal stem cells in rabbit knee cartilage defects via the BMP/Smad pathway.
Col2a1	35842714	Extracellular vesicles derived from human umbilical cord mesenchymal stem cells alleviate osteoarthritis of the knee in mice model by interacting with METTL3 to reduce m6A of NLRP3 in macrophage.
Col2a1	35785042	Safety of using cultured cells with trisomy 7 in cell therapy for treating osteoarthritis.
Col2a1	35781799	In vitro and in vivo evaluation of 3D constructs engineered with human iPSC-derived chondrocytes in gelatin methacryloyl hydrogel.
Col2a1	35664072	Development of human cartilage circadian rhythm in a stem cell-chondrogenesis model.
Col2a1	35647514	Valuable effect of Manuka Honey in increasing the printability and chondrogenic potential of a naturally derived bioink.
Col2a1	35598861	Generation of pigs with humanized type II collagen by precise human COL2A1 gene knock-in.
Col2a1	35594556	Chondrogenic Differentiation of Human Mesenchymal Stem Cells and Macrophage Polarization on 3D-Printed Poly(ε-caprolactone)/Poly(3-hydroxybutyrate-co-3-hydroxyvalerate) Blended Scaffolds with Different Secondary Porous Structures.
Col2a1	35532591	Comparing the chondrogenic potential of rabbit mesenchymal stem cells derived from the infrapatellar fat pad, periosteum & bone marrow.
Col2a1	35446511	Atractylodes lancea volatile oils target ADAR2-miR-181a-5p signaling to mesenchymal stem cell chondrogenic differentiation.
Col2a1	35435493	Oct4 facilitates chondrogenic differentiation of mesenchymal stem cells by mediating CIP2A expression.
Col2a1	35416346	SIRT1 activity orchestrates ECM expression during hESC-chondrogenic differentiation.
Col2a1	35410202	Vaspin promotes chondrogenic differentiation of BMSCs via Akt activation in osteoarthritis.
Col2a1	35402663	YY1-induced lncRNA XIST inhibits cartilage differentiation of BMSCs by binding with TAF15 to stabilizing FUT1 expression.
Col2a1	35368732	Assessment of the inherent chondrogenic potential of human articular cartilage-derived chondroprogenitors in pellet culture using a novel whole pellet processing approach.
Col2a1	35341241	Strategy of Stem Cell Transplantation for Bone Regeneration with Functionalized Biomaterials and Vascularized Tissues in Immunocompetent Mice.
Col2a1	35319008	Spidroin striped micropattern promotes chondrogenic differentiation of human Wharton's jelly mesenchymal stem cells.
Col2a1	35312120	Human adipose and synovial mesenchymal stem cells improve osteoarthritis in rats by reducing chondrocyte reactive oxygen species and inhibiting inflammatory response.
Col2a1	35303885	MiR-539-3p inhibited chondrogenic differentiation in human adipose stem cells by targeting Sox9.
Col2a1	35297694	Gremlin-1 Suppresses Hypertrophy of Engineered Cartilage In Vitro but Not Bone Formation In Vivo.
Col2a1	35261930	Adaptation of the protein translational apparatus during ATDC5 chondrogenic differentiation.
Col2a1	35240315	Pre-culture of human mesenchymal stromal cells in spheroids facilitates chondrogenesis at a low total cell count upon embedding in biomaterials to generate cartilage microtissues.
Col2a1	35231166	LncRNA MEG3 promotes osteogenesis of hBMSCs by regulating miR-21-5p / SOD3 axis.
Col2a1	35218985	Intra-articular injection of a novel Wnt pathway inhibitor, SM04690, upregulates Wnt16 expression and reduces disease progression in temporomandibular joint osteoarthritis.
Col2a1	35186903	Pneumatospinning Biomimetic Scaffolds for Meniscus Tissue Engineering.
Col2a1	35151341	Infrapatellar fat pad adipose-derived stem cells co-cultured with articular chondrocytes from osteoarthritis patients exhibit increased chondrogenic gene expression.
Col2a1	35036586	Dcx expression defines a subpopulation of Gdf5 (+) cells with chondrogenic potentials in E12.5 mouse embryonic limbs.
Col2a1	35019797	RHOA inhibits chondrogenic differentiation of mesenchymal stem cells in adolescent idiopathic scoliosis.
Col2a1	34956209	Indoleamine 2, 3 Dioxygenase 1 Impairs Chondrogenic Differentiation of Mesenchymal Stem Cells in the Joint of Osteoarthritis Mice Model.
Col2a1	34927445	Synovial mesenchymal stem cell-derived exosomal miR-320c enhances chondrogenesis by targeting ADAM19.
Col2a1	34900977	Effect of Amniotic Membrane/Collagen-Based Scaffolds on the Chondrogenic Differentiation of Adipose-Derived Stem Cells and Cartilage Repair.
Col2a1	34880351	Migratory chondroprogenitors retain superior intrinsic chondrogenic potential for regenerative cartilage repair as compared to human fibronectin derived chondroprogenitors.
Col2a1	34873576	Static Magnetic Fields Enhance the Chondrogenesis of Mandibular Bone Marrow Mesenchymal Stem Cells in Coculture Systems.
Col2a1	34859578	Icariin accelerates cartilage defect repair by promoting chondrogenic differentiation of BMSCs under conditions of oxygen-glucose deprivation.
Col2a1	34805119	TEMPO-Oxidized Cellulose Nanofiber-Alginate Hydrogel as a Bioink for Human Meniscus Tissue Engineering.
Col2a1	34786046	Deletion of p16 accelerates fracture healing in geriatric mice.
Col2a1	34764819	BMSC-Derived Exosomes Ameliorate Osteoarthritis by Inhibiting Pyroptosis of Cartilage via Delivering miR-326 Targeting HDAC3 and STAT1//NF-κB p65 to Chondrocytes.
Col2a1	34742321	LncRNA NONHSAT030515 promotes the chondrogenic differentiation of human adipose-derived stem cells via regulating the miR-490-5p/BMPR2 axis.
Col2a1	34702302	Chitosan oligosaccharides packaged into rat adipose mesenchymal stem cells-derived extracellular vesicles facilitating cartilage injury repair and alleviating osteoarthritis.
Col2a1	34700039	Brd4 is required for chondrocyte differentiation and endochondral ossification.
Col2a1	34669172	Kartogenin Promotes the BMSCs Chondrogenic Differentiation in Osteoarthritis by Down-Regulation of miR-145-5p Targeting Smad4 Pathway.
Col2a1	34646822	Sonic Hedgehog Induces Mesenchymal Stromal Cell Senescence-Associated Secretory Phenotype and Chondrocyte Apoptosis in Human Osteoarthritic Cartilage.
Col2a1	34581616	Controlled Differentiation of Mesenchymal Stem Cells into Hyaline Cartilage in miR-140-Activated Collagen Hydrogel.
Col2a1	34547383	Doxorubicin suppresses chondrocyte differentiation by stimulating ROS production.
Col2a1	34546477	Beneficial effects of secretome derived from mesenchymal stem cells with stigmasterol to negate IL-1β-induced inflammation in-vitro using rat chondrocytes-OA management.
Col2a1	34543885	Generation of a heterozygous COL2A1 (p.G1113C) hypochondrogenesis mutation iPSC line, MCRIi019-A-7, using CRISPR/Cas9 gene editing.
Col2a1	34542842	Intra-Articular Injection of miR-29a-3p of BMSCs Promotes Cartilage Self-Repairing and Alleviates Pain in the Rat Osteoarthritis.
Col2a1	34539791	Chondrogenic Potential of Human Dental Pulp Stem Cells Cultured as Microtissues.
Col2a1	34520899	Radial shockwave treatment promotes chondrogenesis in human growth plate and longitudinal bone growth in rabbits.
Col2a1	34484349	Effect of Activated Platelet-Rich Plasma on Chondrogenic Differentiation of Rabbit Bone Marrow-Derived Mesenchymal Stem Cells.
Col2a1	34473941	UV-induced reduction in Polycomb repression promotes epidermal pigmentation.
Col2a1	34440671	An In Vitro System to Study the Effect of Subchondral Bone Health on Articular Cartilage Repair in Humans.
Col2a1	34427363	Transient receptor potential vanilloid 4 as a regulator of induced pluripotent stem cell chondrogenesis.
Col2a1	34404032	Perichondrium-inspired permeable nanofibrous tube well promoting differentiation of hiPSC-derived pellet toward hyaline-like cartilage pellet.
Col2a1	34358603	Chondro-inductive hyaluronic acid/chitosan coacervate-based scaffolds for cartilage tissue engineering.
Col2a1	34321073	Extracellular vesicles derived from LPS-preconditioned human synovial mesenchymal stem cells inhibit extracellular matrix degradation and prevent osteoarthritis of the knee in a mouse model.
Col2a1	34295538	Cell penetration and chondrogenic differentiation of human adipose derived stem cells on 3D scaffold.
Col2a1	34256841	Exosome-transported circRNA_0001236 enhances chondrogenesis and suppress cartilage degradation via the miR-3677-3p/Sox9 axis.
Col2a1	34256278	An in vitro analysis of the effect of hyperosmolarity on the chondrogenic potential of human articular cartilage derived chondroprogenitors.
Col2a1	34217028	The impact of photobiomodulation on the chondrogenic potential of adipose-derived stromal/stem cells.
Col2a1	34198021	Effects of chondrogenic priming duration on mechanoregulation of engineered cartilage.
Col2a1	34193158	Mesenchymal stem cell-derived extracellular vesicles prevent the development of osteoarthritis via the circHIPK3/miR-124-3p/MYH9 axis.
Col2a1	34164963	Downregulation of MicroRNA-495 Alleviates IL-1β Responses among Chondrocytes by Preventing SOX9 Reduction.
Col2a1	34148207	Low oxygen tension potentiates proliferation and stemness but not multilineage differentiation of caprine male germline stem cells.
Col2a1	34114497	A Chondrosphere-Based Scaffold Free Approach to Manufacture an In Vitro Articular Cartilage Model.
Col2a1	34111027	Single-cell RNA sequencing of human femoral head in vivo.
Col2a1	34094638	Systemic Transplantation of Adult Multipotent Stem Cells Functionally Rejuvenates Aged Articular Cartilage.
Col2a1	34074175	Phenolated alginate-collagen hydrogel induced chondrogenic capacity of human amniotic mesenchymal stem cells.
Col2a1	34072707	Taurine Augments Telomerase Activity and Promotes Chondrogenesis in Dental Pulp Stem Cells.
Col2a1	34049478	LncRNA DNM3OS regulates GREM2 via miR-127-5p to suppress early chondrogenic differentiation of rat mesenchymal stem cells under hypoxic conditions.
Bglap	36781343	Propofol mediates bone metastasis by regulating PC-derived exosomal miR-142-3p.
Bglap	36735961	Egg white improves the biological properties of an alginate-methylcellulose bioink for 3D bioprinting of volumetric bone constructs.
Bglap	36708852	Tissue engineering at the dentin-pulp interface using human treated dentin scaffolds conditioned with DMP1 or BMP2 plasmid DNA-carrying calcium phosphate nanoparticles.
Bglap	36637404	In vitro biological evaluation of epigallocatechin gallate (EGCG) release from three-dimensional printed (3DP) calcium phosphate bone scaffolds.
Bglap	36516336	Periplaneta americana extract promotes osteoblast differentiation of human alveolar bone marrow mesenchymal stem cells.
Bglap	36466348	Amnion and chorion matrix maintain hMSC osteogenic response and enhance immunomodulatory and angiogenic potential in a mineralized collagen scaffold.
Bglap	36451687	Osteogenesis in the presence of chemotherapy: A biomimetic approach.
Bglap	36356880	Thermal treatment of magnesium particles in polylactic acid polymer films elicits the expression of osteogenic differentiation markers and lipidome profile remodeling in human adipose stem cells.
Bglap	36078105	Physiological Mineralization during In Vitro Osteogenesis in a Biomimetic Spheroid Culture Model.
Bglap	36012474	The Kinesin Gene KIF26B Modulates the Severity of Post-Traumatic Heterotopic Ossification.
Bglap	35973457	Environmental microplastics (EMPs) exposure alter the differentiation potential of mesenchymal stromal cells.
Bglap	35960146	The controlled release, bioactivity and osteogenic gene expression of Quercetin-loaded gelatin/tragacanth/ nano-hydroxyapatite bone tissue engineering scaffold.
Bglap	35735923	Crossing Phylums: Butterfly Wing as a Natural Perfusable Three-Dimensional (3D) Bioconstruct for Bone Tissue Engineering.
Bglap	35682677	Antiosteoporotic Nanohydroxyapatite Zoledronate Scaffold Seeded with Bone Marrow Mesenchymal Stromal Cells for Bone Regeneration: A 3D In Vitro Model.
Bglap	35679245	A three-dimensional (3D), serum-free, Collagen Type I system for chondrogenesis of canine bone marrow-derived multipotent stromal cells (cMSCs).
Bglap	35508034	The response of Mesenchymal Stem Cells to endodontic materials.
Bglap	35473519	Nanoparticles Targeting Delivery Antagomir-483-5p to Bone Marrow Mesenchymal Stem Cells Treat Osteoporosis by Increasing Bone Formation.
Bglap	35435112	Long non-coding RNA Linc01133 promotes osteogenic differentiation of human periodontal ligament stem cells via microRNA-30c / bone gamma-carboxyglutamate protein axis.
Bglap	35361387	Hydrostatic pressure facilitates calcium deposition and osteogenic gene expression in the osteoblastic differentiation of placenta-derived multipotent cells.
Bglap	35323480	Fucoidan (Undaria pinnatifida)/Polydopamine Composite-Modified Surface Promotes Osteogenic Potential of Periodontal Ligament Stem Cells.
Bglap	35312032	Osteogenic differentiation of human dental pulp stem cells in decellularised adipose tissue solid foams.
Bglap	35296324	Melatonin increases bone mass in normal, perimenopausal, and postmenopausal osteoporotic rats via the promotion of osteogenesis.
Bglap	35237235	Receptors of Advanced Glycation End Product (RAGE) Suppression Associated With a Preserved Osteogenic Differentiation in Patients With Prediabetes.
Bglap	35220680	Melatonin enhances osteoblastogenesis of senescent bone marrow stromal cells through NSD2-mediated chromatin remodelling.
Bglap	35192037	METTL3-mediated LINC00657 promotes osteogenic differentiation of mesenchymal stem cells via miR-144-3p/BMPR1B axis.
Bglap	35181618	Circ_0006873 Sponges miR-142-5p to Inhibit Osteoblastic Differentiation of hBMSCs via Regulating PTEN/Akt Signaling Pathway.
Bglap	35164786	Juglans regia L. extract promotes osteogenesis of human bone marrow mesenchymal stem cells through BMP2/Smad/Runx2 and Wnt/β-catenin pathways.
Bglap	35032339	NAP1L2 drives mesenchymal stem cell senescence and suppresses osteogenic differentiation.
Bglap	35025696	Degradation of the NOTCH intracellular domain by elevated autophagy in osteoblasts promotes osteoblast differentiation and alleviates osteoporosis.
Bglap	34964701	Negative pressure wound therapy improves bone regeneration by promoting osteogenic differentiation via the AMPK-ULK1-autophagy axis.
Bglap	34865256	The role of forkhead box class O1 during implant osseointegration.
Bglap	34859851	Lycopene nanoparticles promotes osteoblastogenesis and inhibits adipogenesis of rat bone marrow mesenchymal stem cells.
Bglap	34512554	Age-Influenced Receptors of Advanced Glycation End Product Overexpression Associated With Osteogenic Differentiation Impairment in Patients With Type 2 Diabetes.
Bglap	34470673	Transcriptome-wide m(6)A methylome during osteogenic differentiation of human adipose-derived stem cells.
Bglap	34430676	Protease-activated receptor-2 promotes osteogenesis in skeletal mesenchymal stem cells at the expense of adipogenesis: Involvement of interleukin-6.
Bglap	34427353	Intracellular density is a novel indicator of differentiation stages of murine osteoblast lineage cells.
Bglap	34229300	miR-424-5p shuttled by bone marrow stem cells-derived exosomes attenuates osteogenesis via regulating WIF1-mediated Wnt/β-catenin axis.
Bglap	34209351	In Vitro Osteoinductivity Assay of Hydroxylapatite Scaffolds, Obtained with Biomorphic Transformation Processes, Assessed Using Human Adipose Stem Cell Cultures.
Bglap	34204737	Context-Specific Osteogenic Potential of Mesenchymal Stem Cells.
Bglap	34195280	miR-125a-5p Regulates Osteogenic Differentiation of Human Adipose-Derived Mesenchymal Stem Cells under Oxidative Stress.
Bglap	34118593	MiR-486-3p promotes osteogenic differentiation of BMSC by targeting CTNNBIP1 and activating the Wnt/β-catenin pathway.
Bglap	34015290	Amelioration of osteogenesis in iPSC-derived mesenchymal stem cells from osteogenesis imperfecta patients by endoplasmic reticulum stress inhibitor.
Bglap	33910747	Preparation of chitosan biguanidine/PANI-containing self-healing semi-conductive waterborne scaffolds for bone tissue engineering.
Bglap	33840248	Co-cultivation of progenitor cells enhanced osteogenic gene expression and angiogenesis potential in vitro.
Bglap	33746574	The Role of Melanotransferrin (CD228) in the regulation of the differentiation of Human Bone Marrow-Derived Mesenchymal Stem Cells (hBM-MSC).
Bglap	33675701	Impact of Different Proportions of 2D and 3D Scaffolds on the Proliferation and Differentiation of Human Adipose-Derived Stem Cells.
Bglap	33629292	MiRNA-128-3p induces osteogenic differentiation of bone marrow mesenchymal stem cells via activating the Wnt3a signaling.
Bglap	33605088	Evaluation of stemness properties of cells derived from granulation tissue of peri-implantitis lesions.
Bglap	33597893	Role of 1,25-Dihydroxyvitamin D(3) on Osteogenic Differentiation and Mineralization of Chicken Mesenchymal Stem Cells.
Bglap	33561540	ADAMTS5 is required for normal trabeculated bone development in the mandibular condyle.
Bglap	33486080	1α,25-dihydroxyvitamin D3 promotes early osteogenic differentiation of PDLSCs and a 12-year follow-up case of early-onset vitamin D deficiency periodontitis.
Bglap	33448144	A Graded, Porous Composite of Natural Biopolymers and Octacalcium Phosphate Guides Osteochondral Differentiation of Stem Cells.
Bglap	33436827	The calcium dynamics of human dental pulp stem cells stimulated with tricalcium silicate-based cements determine their differentiation and mineralization outcome.
Bglap	33383051	Сord blood hematopoietic stem cells ex vivo enhance the bipotential commitment of adipose mesenchymal stromal progenitors.
Bglap	33326888	3D bioprinting of graphene oxide-incorporated cell-laden bone mimicking scaffolds for promoting scaffold fidelity, osteogenic differentiation and mineralization.
Bglap	33274736	MicroRNA-409-3p promotes osteoblastic differentiation via activation of Wnt/β-catenin signaling pathway by targeting SCAI.
Bglap	33257654	Macrophage-derived small extracellular vesicles promote biomimetic mineralized collagen-mediated endogenous bone regeneration.
Bglap	33245097	Collagen type I promotes osteogenic differentiation of amniotic membrane-derived mesenchymal stromal cells in basal and induction media.
Bglap	33234056	Combination of BMP2 and EZH2 Inhibition to Stimulate Osteogenesis in a 3D Bone Reconstruction Model.
Bglap	33163667	Establishment of human immortalized mesenchymal stem cells lines for the monitoring and analysis of osteogenic differentiation in living cells.
Bglap	33143524	Autophagy receptor OPTN (optineurin) regulates mesenchymal stem cell fate and bone-fat balance during aging by clearing FABP3.
Bglap	33085064	miR-124-3p promotes BMSC osteogenesis via suppressing the GSK-3β/β-catenin signaling pathway in diabetic osteoporosis rats.
Bglap	33081386	Gene Expression Regulation and Secretory Activity of Mesenchymal Stem Cells upon In Vitro Contact with Microarc Calcium Phosphate Coating.
Bglap	32986209	Analysis of Bone Tissue Condition in Patients with Diffuse Large B-Cell Lymphoma without Bone Marrow Involvement.
Bglap	32973080	Osteogenic differentiation potential of porcine bone marrow mesenchymal stem cell subpopulations selected in different basal media.
Bglap	32938961	Modified parylene-N films as chemical microenvironments for differentiation and spheroid formation of osteoblast cells.
Bglap	32932148	Investigation of the effect of a time delay on the characteristics and survival of dental pulp stem cells from extracted teeth.
Bglap	32782511	Fibroblast growth factor-4 maintains cellular viability while enhancing osteogenic differentiation of stem cell spheroids in part by regulating RUNX2 and BGLAP expression.
Bglap	32768712	Behaviour of human dental pulp stem cell in high glucose condition: impact on proliferation and osteogenic differentiation.
Bglap	32751124	3D Bioprinted Osteogenic Tissue Models for In Vitro Drug Screening.
Bglap	32746770	Magnetic Nanoparticles Synergize with Pulsed Magnetic Fields to Stimulate Osteogenesis In Vitro.
Bglap	32717269	Kaempferol promotes proliferation and osteogenic differentiation of periodontal ligament stem cells via Wnt/β-catenin signaling pathway.
Bglap	32711339	Long non-coding RNA maternally expressed gene 3 inhibits osteogenic differentiation of human dental pulp stem cells via microRNA-543/smad ubiquitin regulatory factor 1/runt-related transcription factor 2 axis.
Bglap	32605172	Evaluation of Resin-Based Material Containing Copaiba Oleoresin (Copaifera Reticulata Ducke): Biological Effects on the Human Dental Pulp Stem Cells.
Bglap	32583900	Effects of intermittent treatment with parathyroid hormone (PTH) on osteoblastic differentiation and mineralization of mouse induced pluripotent stem cells in a 3D culture model.
Bglap	32531680	Sulfurous thermal waters stimulate the osteogenic differentiation of human mesenchymal stromal cells - An in vitro study.
Bglap	32495904	Prunella vulgaris L protects glucocorticoids-induced osteogenesis inhibition in bone marrow mesenchymal stem cells through activating the Smad pathway.
Bglap	32483753	Differential Expression of Bipotent Commitment-Related Genes in Multipotent Mesenchymal Stromal Cells at Different O(2) Levels.
Bglap	32432728	LINC00472 promotes osteogenic differentiation and alleviates osteoporosis by sponging miR-300 to upregulate the expression of FGFR2.
Bglap	32427356	Single-Cell RNA Sequencing of Calvarial and Long-Bone Endocortical Cells.
Bglap	32427128	MiR-16-5p regulates postmenopausal osteoporosis by directly targeting VEGFA.
Bglap	32379794	Effects of miR-103 by negatively regulating SATB2 on proliferation and osteogenic differentiation of human bone marrow mesenchymal stem cells.
Bglap	32332097	Inhibition of the epigenetic suppressor EZH2 primes osteogenic differentiation mediated by BMP2.
Bglap	32309432	Mesenchymal Stem Cell-Specific and Preosteoblast-Specific Ablation of TSC1 in Mice Lead to Severe and Slight Spinal Dysplasia, Respectively.
Bglap	32224849	A Comparative In Vitro Analysis of the Osteogenic Potential of Human Dental Pulp Stem Cells Using Various Differentiation Conditions.
Bglap	32163666	The effect of adrenocorticotropic hormone on alpha-2-macroglobulin in osteoblasts derived from human mesenchymal stem cells.
Bglap	32146478	Zingerone Promotes Osteoblast Differentiation Via MiR-200c-3p/smad7 Regulatory Axis in Human Bone Mesenchymal Stem Cells.
Bglap	32141579	Zoledronic acid accelerates osteogenesis of bone marrow mesenchymal stem cells by attenuating oxidative stress via the SIRT3/SOD2 pathway and thus alleviates osteoporosis.
Bglap	32075221	Carboxy-Terminal Cementum Protein 1-Derived Peptide 4 (cemp1-p4) Promotes Mineralization through wnt/β-catenin Signaling in Human Oral Mucosa Stem Cells.
Bglap	32070866	Palmitate induces apoptosis and inhibits osteogenic differentiation of human periodontal ligament stem cells.
Bglap	31986066	Functional Analysis of PTH1R Variants Found in Primary Failure of Eruption.
Bglap	31969085	Isolation and Characterization of Extraocular Muscle-Derived Muscle Progenitor Cells from Normal and Graves' Orbitopathy Patients.
Bglap	31965174	Dietary Calcium and Phosphorus Amounts Affect Development and Tissue-Specific Stem Cell Characteristics in Neonatal Pigs.
Bglap	31939626	KR‑12‑a6 promotes the osteogenic differentiation of human bone marrow mesenchymal stem cells via BMP/SMAD signaling.
Bglap	31923243	Dense carbon-nanotube coating scaffolds stimulate osteogenic differentiation of mesenchymal stem cells.
Bglap	31858528	MOTS-c accelerates bone fracture healing by stimulating osteogenesis of bone marrow mesenchymal stem cells via positively regulating FOXF1 to activate the TGF-β pathway.
Bglap	31855089	Osteogenic and odontogenic differentiation potential of dental pulp stem cells isolated from inflamed dental pulp tissues (I-DPSCs) by two different methods.
Bglap	31834992	Hydroxylapatite-collagen hybrid scaffold induces human adipose-derived mesenchymal stem cells to osteogenic differentiation in vitro and bone regrowth in patients.
Bglap	31761176	Bioactive silica nanoparticles with calcium and phosphate for single dose osteogenic differentiation.
Bglap	31761156	Improved vascularisation but inefficient in vivo bone regeneration of adipose stem cells and poly-3-hydroxybutyrate-co-3-hydroxyvalerate scaffolds in xeno-free conditions.
Alpl	36850190	Preparation and In Vitro Evaluation of Chitosan-g-Oligolactide Based Films and Macroporous Hydrogels for Tissue Engineering.
Alpl	36781343	Propofol mediates bone metastasis by regulating PC-derived exosomal miR-142-3p.
Alpl	36585930	Dental Stem Cells SV40, a new cell line developed in vitro from human stem cells of the apical papilla.
Alpl	36465561	A multi-omics study to characterize the transdifferentiation of human dermal fibroblasts to osteoblast-like cells.
Alpl	36199215	Cellular communication network factor 1 interlinks autophagy and ERK signaling to promote osteogenesis of periodontal ligament stem cells.
Alpl	36196449	Efficient reprogramming of human fibroblasts using RNA reprogramming with DAPT and iDOT1L under normoxia conditions.
Alpl	36152425	Reprogramming of Hypophosphatasia patient cells to generate a new human iPSC cell line (UOMi009-A).
Alpl	36142513	Gene Expression and Chondrogenic Potential of Cartilage Cells: Osteoarthritis Grade Differences.
Alpl	36078105	Physiological Mineralization during In Vitro Osteogenesis in a Biomimetic Spheroid Culture Model.
Alpl	35995334	Methylglyoxal - an advanced glycation end products (AGEs) precursor - Inhibits differentiation of human MSC-derived osteoblasts in vitro independently of receptor for AGEs (RAGE).
Alpl	35964540	Generation of new human iPSC cell line (UOMi008-A) from a Hypophosphatasia patient.
Alpl	35831768	ANGPTL4 regulates the osteogenic differentiation of periodontal ligament stem cells.
Alpl	35700635	Establishment of a new human iPSC cell line (UOMi007-A) from a patient with Hypophosphatasia.
Alpl	35682677	Antiosteoporotic Nanohydroxyapatite Zoledronate Scaffold Seeded with Bone Marrow Mesenchymal Stromal Cells for Bone Regeneration: A 3D In Vitro Model.
Alpl	35575247	Identification of candidate genes simultaneously shared by adipogenesis and osteoblastogenesis from human mesenchymal stem cells.
Alpl	35563073	Impact of Fluid Dynamics on the Viability and Differentiation Capacity of 3D-Cultured Jaw Periosteal Cells.
Alpl	35498405	Characterization of Genetic Variants of Uncertain Significance for the ALPL Gene in Patients With Adult Hypophosphatasia.
Alpl	35434026	Transcriptome analysis of tumor-derived mesenchymal progenitor cells shows that CHST15 is a fibrosis regulator of retroperitoneal liposarcoma.
Alpl	35296324	Melatonin increases bone mass in normal, perimenopausal, and postmenopausal osteoporotic rats via the promotion of osteogenesis.
Alpl	35237235	Receptors of Advanced Glycation End Product (RAGE) Suppression Associated With a Preserved Osteogenic Differentiation in Patients With Prediabetes.
Alpl	35212388	Candidate genes responsible for lipid droplets formation during adipogenesis simultaneously affect osteoblastogenesis.
Alpl	35168627	CD34(+)THY1(+) synovial fibroblast subset in arthritic joints has high osteoblastic and chondrogenic potentials in vitro.
Alpl	35055125	NACA and LRP6 Are Part of a Common Genetic Pathway Necessary for Full Anabolic Response to Intermittent PTH.
Alpl	35048460	Central giant cell granulomas of the jaws stromal cells harbour mutations and have osteogenic differentiation capacity, in vivo and in vitro.
Alpl	35025696	Degradation of the NOTCH intracellular domain by elevated autophagy in osteoblasts promotes osteoblast differentiation and alleviates osteoporosis.
Alpl	34964701	Negative pressure wound therapy improves bone regeneration by promoting osteogenic differentiation via the AMPK-ULK1-autophagy axis.
Alpl	34859851	Lycopene nanoparticles promotes osteoblastogenesis and inhibits adipogenesis of rat bone marrow mesenchymal stem cells.
Alpl	34542768	Osteogenic Commitment of MSC Is Enhanced after Interaction with Umbilical Cord Blood Mononuclear Cells In Vitro.
Alpl	34512554	Age-Influenced Receptors of Advanced Glycation End Product Overexpression Associated With Osteogenic Differentiation Impairment in Patients With Type 2 Diabetes.
Alpl	34486404	Comparative Analysis of Human Adipose-Derived Stromal/Stem Cells and Dermal Fibroblasts.
Alpl	34467773	Reprogrammed Synovial Fluid-Derived Mesenchymal Stem/Stromal Cells Acquire Enhanced Therapeutic Potential for Articular Cartilage Repair.
Alpl	34462564	The m(6)A demethylase FTO promotes the osteogenesis of mesenchymal stem cells by downregulating PPARG.
Alpl	34368101	Positive Effects of Three-Dimensional Collagen-Based Matrices on the Behavior of Osteoprogenitors.
Alpl	34209351	In Vitro Osteoinductivity Assay of Hydroxylapatite Scaffolds, Obtained with Biomorphic Transformation Processes, Assessed Using Human Adipose Stem Cell Cultures.
Alpl	34142719	Pyrophosphate inhibits periodontal ligament stem cell differentiation and mineralization through MAPK signaling pathways.
Alpl	33925324	Parathyroid Hormone Secretion and Receptor Expression Determine the Age-Related Degree of Osteogenic Differentiation in Dental Pulp Stem Cells.
Alpl	33919985	Decellularized Cartilage Extracellular Matrix Incorporated Silk Fibroin Hybrid Scaffolds for Endochondral Ossification Mediated Bone Regeneration.
Alpl	33875709	Ubiquitin specific peptidase Usp53 regulates osteoblast versus adipocyte lineage commitment.
Alpl	33840248	Co-cultivation of progenitor cells enhanced osteogenic gene expression and angiogenesis potential in vitro.
Alpl	33823913	GSK3β rephosphorylation rescues ALPL deficiency-induced impairment of odontoblastic differentiation of DPSCs.
Alpl	33759484	Effect of Postoperative Analgesic Exposure to the Cannabinoid Receptor Agonist WIN55 on Osteogenic Differentiation and Spinal Fusion in Rats.
Alpl	33605088	Evaluation of stemness properties of cells derived from granulation tissue of peri-implantitis lesions.
Alpl	33498907	Tissue Nonspecific Alkaline Phosphatase Function in Bone and Muscle Progenitor Cells: Control of Mitochondrial Respiration and ATP Production.
Alpl	33425869	hBMSC-Derived Extracellular Vesicles Attenuate IL-1β-Induced Catabolic Effects on OA-Chondrocytes by Regulating Pro-inflammatory Signaling Pathways.
Alpl	33389760	Human adipose-derived stromal/stem cells are distinct from dermal fibroblasts as evaluated by biological characterization and RNA sequencing.
Alpl	33383051	Сord blood hematopoietic stem cells ex vivo enhance the bipotential commitment of adipose mesenchymal stromal progenitors.
Alpl	33359894	The role of Zfp467 in mediating the pro-osteogenic and anti-adipogenic effects on bone and bone marrow niche.
Alpl	33335129	Local injections of β-NGF accelerates endochondral fracture repair by promoting cartilage to bone conversion.
Alpl	33326888	3D bioprinting of graphene oxide-incorporated cell-laden bone mimicking scaffolds for promoting scaffold fidelity, osteogenic differentiation and mineralization.
Alpl	33303006	MiR-218 affects hypertrophic differentiation of human mesenchymal stromal cells during chondrogenesis via targeting RUNX2, MEF2C, and COL10A1.
Alpl	33260388	Qualifying Osteogenic Potency Assay Metrics for Human Multipotent Stromal Cells: TGF-β2 a Telling Eligible Biomarker.
Alpl	33170307	Intermittent PTH Administration Increases Bone-Specific Blood Vessels and Surrounding Stromal Cells in Murine Long Bones.
Alpl	33143524	Autophagy receptor OPTN (optineurin) regulates mesenchymal stem cell fate and bone-fat balance during aging by clearing FABP3.
Alpl	33138854	Circular RNA SIPA1L1 regulates osteoblastic differentiation of stem cells from apical papilla via miR-204-5p/ALPL pathway.
Alpl	33085064	miR-124-3p promotes BMSC osteogenesis via suppressing the GSK-3β/β-catenin signaling pathway in diabetic osteoporosis rats.
Alpl	33081386	Gene Expression Regulation and Secretory Activity of Mesenchymal Stem Cells upon In Vitro Contact with Microarc Calcium Phosphate Coating.
Alpl	32994028	Adhesion, intracellular signalling and osteogenic differentiation of mesenchymal progenitor cells and preosteoblasts on poly(epsilon)caprolactone films functionalized by peptides derived from fibronectin and/or BMP-9.
Alpl	32938961	Modified parylene-N films as chemical microenvironments for differentiation and spheroid formation of osteoblast cells.
Alpl	32793400	Correction: Alpl prevents bone ageing sensitivity by specifically regulating senescence and differentiation in mesenchymal stem cells.
Alpl	32671900	Erythropoietin signaling in osteoblasts is required for normal bone formation and for bone loss during erythropoietin-stimulated erythropoiesis.
Alpl	32535942	Canonical Notch signaling is required for bone morphogenetic protein-mediated human osteoblast differentiation.
Alpl	32484035	Role of Special AT-Rich Sequence-Binding Protein 2 in the Osteogenesis of Human Dental Mesenchymal Stem Cells.
Alpl	32454289	The synergistic effect of NELL1 and adipose-derived stem cells on promoting bone formation in osteogenesis imperfecta treatment.
Alpl	32449039	Proangiogenic Hypoxia-Mimicking Agents Attenuate Osteogenic Potential of Adipose Stem/Stromal Cells.
Alpl	32389806	Long noncoding RNA XIST regulates osteogenic differentiation of human bone marrow mesenchymal stem cells by targeting miR-9-5p.
Alpl	32351759	Ionomycin ameliorates hypophosphatasia via rescuing alkaline phosphatase deficiency-mediated L-type Ca(2+) channel internalization in mesenchymal stem cells.
Alpl	32333908	Novel molecular cues for dental defects in hypophosphatasia.
Alpl	32299243	HOXA10 inhibit the osteogenic differentiation of periodontal ligament stem cells by regulating β-catenin localization and DKK1 expression.
Alpl	32163666	The effect of adrenocorticotropic hormone on alpha-2-macroglobulin in osteoblasts derived from human mesenchymal stem cells.
Alpl	32148656	Downregulation of MicroRNA-206 Alleviates the Sublethal Oxidative Stress-Induced Premature Senescence and Dysfunction in Mesenchymal Stem Cells via Targeting Alpl.
Alpl	32126314	miR-99a in bone homeostasis: Regulating osteogenic lineage commitment and osteoclast differentiation.
Alpl	32075123	Extracellular Vesicle microRNAs Contribute to the Osteogenic Inhibition of Mesenchymal Stem Cells in Multiple Myeloma.
Alpl	32054534	Influence of inflammatory conditions provided by macrophages on osteogenic ability of mesenchymal stem cells.
Alpl	32035618	Tissue-nonspecific alkaline phosphatase promotes the osteogenic differentiation of osteoprogenitor cells.
Alpl	32028019	Tissue-nonspecific alkaline phosphatase is an anti-inflammatory nucleotidase.
Alpl	31950507	Scaffold- and serum-free hypertrophic cartilage tissue engineering as an alternative approach for bone repair.
Alpl	31923243	Dense carbon-nanotube coating scaffolds stimulate osteogenic differentiation of mesenchymal stem cells.
Alpl	31761156	Improved vascularisation but inefficient in vivo bone regeneration of adipose stem cells and poly-3-hydroxybutyrate-co-3-hydroxyvalerate scaffolds in xeno-free conditions.
Alpl	31758052	Defective Proliferation and Osteogenic Potential with Altered Immunoregulatory phenotype of Native Bone marrow-Multipotential Stromal Cells in Atrophic Fracture Non-Union.
Alpl	31744386	Can Extracorporeal Shockwave Promote Osteogenesis of Equine Bone Marrow-Derived Mesenchymal Stem Cells In Vitro?
Alpl	31737632	Chondral Differentiation of Induced Pluripotent Stem Cells Without Progression Into the Endochondral Pathway.
Alpl	31703162	Htra1 is a Novel Transcriptional Target of RUNX2 That Promotes Osteogenic Differentiation.
Alpl	31682238	HLA-B27-mediated activation of TNAP phosphatase promotes pathogenic syndesmophyte formation in ankylosing spondylitis.
Alpl	31506241	Improvement of osteogenic differentiation of human mesenchymal stem cells on composite poly l-lactic acid/nano-hydroxyapatite scaffolds for bone defect repair.
Alpl	31391524	Glycerylphytate compounds with tunable ion affinity and osteogenic properties.
Alpl	31267001	Epidemiological, Clinical and Genetic Study of Hypophosphatasia in A Spanish Population: Identification of Two Novel Mutations in The Alpl Gene.
Alpl	31193299	Adenoviral mediated mono delivery of BMP2 is superior to the combined delivery of BMP2 and VEGFA in bone regeneration in a critical-sized rat calvarial bone defect.
Alpl	31191662	Medium Perfusion Flow Improves Osteogenic Commitment of Human Stromal Cells.
Alpl	31186409	Lobular architecture of human adipose tissue defines the niche and fate of progenitor cells.
Alpl	31178256	Genetic correction of induced pluripotent stem cells mediated by transcription activator-like effector nucleases targeting ALPL recovers enzyme activity and calcification in vitro.
Alpl	31169063	A Comparative Analysis of the Osteogenic Potential of Dental Mesenchymal Stem Cells.
Alpl	30943457	3D bioprinted hydrogel model incorporating β-tricalcium phosphate for calcified cartilage tissue engineering.
Alpl	30905410	Reprogramming of cancer stem cells into non-tumorigenic cells using stem cell exosomes for cancer therapy.
Alpl	30734654	A Scaffold- and Serum-Free Method to Mimic Human Stable Cartilage Validated by Secretome.
Alpl	30632465	Impact of Hydrogel Stiffness on Differentiation of Human Adipose-Derived Stem Cell Microspheroids.
Alpl	30555565	Alkaline Phosphatase Controls Lineage Switching of Mesenchymal Stem Cells by Regulating the LRP6/GSK3β Complex in Hypophosphatasia.
Alpl	30526676	Basic fibroblast growth factor regulates phosphate/pyrophosphate regulatory genes in stem cells isolated from human exfoliated deciduous teeth.
Alpl	30447344	Dickkopf-1 reduces hypertrophic changes in human chondrocytes derived from bone marrow stem cells.
Alpl	30445268	NR2F1 mediated down-regulation of osteoblast differentiation was rescued by bone morphogenetic protein-2 (BMP-2) in human MSC.
Alpl	30439569	Liver-type of tissue non-specific alkaline phosphatase is induced during mouse bone and tooth cell differentiation.
Acan	36881328	Photo-Crosslinkable, Injectable Locust Bean Gum Hydrogel Induce Chondrogenic Differentiation of Stem Cells for Cartilage Regeneration.
Acan	36849663	Extracellular Vesicles Derived from Auricular Chondrocytes Facilitate Cartilage Differentiation of Adipose-Derived Mesenchymal Stem Cells.
Acan	36829201	A novel chondrocyte sheet fabrication using human-induced pluripotent stem cell-derived expandable limb-bud mesenchymal cells.
Acan	36786947	Degenerative tendon matrix induces tenogenic differentiation of mesenchymal stem cells.
Acan	36769232	The Effects of Mechanical Load on Chondrogenic Responses of Bone Marrow Mesenchymal Stem Cells and Chondrocytes Encapsulated in Chondroitin Sulfate-Based Hydrogel.
Acan	36714619	Comparative study of alginate and type I collagen as biomaterials for cartilage stem/progenitor cells to construct tissue-engineered cartilage in vivo.
Acan	36662086	BMSCs-Seeded Interpenetrating Network GelMA/SF Composite Hydrogel for Articular Cartilage Repair.
Acan	36594090	RUNX2 stabilization by long non-coding RNAs contributes to hypertrophic changes in human chondrocytes.
Acan	36585652	Genetic profiling of different phenotypic subsets of breast cancer stem cells (BCSCs) in breast cancer patients.
Acan	36575539	Effect of glucose depletion and fructose administration during chondrogenic commitment in human bone marrow-derived stem cells.
Acan	36547974	Comparative analysis of proliferative and multilineage differentiation potential of human periodontal ligament stem cells from maxillary and mandibular molars.
Acan	36475280	TRPV4 activation enhances compressive properties and glycosaminoglycan deposition of equine neocartilage sheets.
Acan	36466342	A TGF-loading hydrogel scaffold capable of promoting chondrogenic differentiation for repairing rabbit nasal septum cartilage defect.
Acan	36458467	ALK-5 Inhibitors for Efficient Derivation of Mesenchymal Stem Cells from Human Embryonic Stem Cells.
Acan	36389838	Cytokine-primed umbilical cord mesenchymal stem cells enhanced therapeutic effects of extracellular vesicles on osteoarthritic chondrocytes.
Acan	36377077	The Effect of Different Frequencies of Pulsed Electromagnetic Fields on Cartilage Repair of Adipose Mesenchymal Stem Cell-Derived Exosomes in Osteoarthritis.
Acan	36355284	Physioxic Culture of Chondrogenic Cells.
Acan	36225603	3D in-vitro cultures of human bone marrow and Wharton's jelly derived mesenchymal stromal cells show high chondrogenic potential.
Acan	36214465	Sirt3 Promotes Chondrogenesis, Chondrocyte Mitochondrial Respiration and the Development of High-Fat Diet-Induced Osteoarthritis in Mice.
Acan	36203869	Hyperosmolar expansion medium improves nucleus pulposus cell phenotype.
Acan	36185520	First study on the effect of transforming growth factor beta 1 and insulin-like growth factor 1 on the chondrogenesis of elephant articular chondrocytes in a scaffold-based 3D culture model.
Acan	36142513	Gene Expression and Chondrogenic Potential of Cartilage Cells: Osteoarthritis Grade Differences.
Acan	36126415	A new protocol for validation of Chondro, Adipo and Osteo differentiation kit of Cultured Adipose-Derived Stem Cells (ADSC) by real-time rt-QPCR.
Acan	36082992	TGF-β1 and -β3 for Mesenchymal Stem Cells Chondrogenic Differentiation on Poly (Vinyl Alcohol)-Chitosan-Poly (Ethylene Glycol) Scaffold.
Acan	36044885	Hydrogel nanosheets confined 2D rhombic ice: a new platform enhancing chondrogenesis.
Acan	35945639	Fluvastatin promotes chondrogenic differentiation of adipose-derived mesenchymal stem cells by inducing bone morphogenetic protein 2.
Acan	35927702	Modeling early changes associated with cartilage trauma using human-cell-laden hydrogel cartilage models.
Acan	35857383	Chondro-Inductive b-TPUe-Based Functionalized Scaffolds for Application in Cartilage Tissue Engineering.
Acan	35785042	Safety of using cultured cells with trisomy 7 in cell therapy for treating osteoarthritis.
Acan	35679245	A three-dimensional (3D), serum-free, Collagen Type I system for chondrogenesis of canine bone marrow-derived multipotent stromal cells (cMSCs).
Acan	35664072	Development of human cartilage circadian rhythm in a stem cell-chondrogenesis model.
Acan	35647514	Valuable effect of Manuka Honey in increasing the printability and chondrogenic potential of a naturally derived bioink.
Acan	35633871	Enzymatic co-crosslinking of star-shaped poly(ethylene glycol) tyramine and hyaluronic acid tyramine conjugates provides elastic biocompatible and biodegradable hydrogels.
Acan	35593322	Hypoxia promotes differentiation of pure cartilage from human induced pluripotent stem cells.
Acan	35532591	Comparing the chondrogenic potential of rabbit mesenchymal stem cells derived from the infrapatellar fat pad, periosteum & bone marrow.
Acan	35446511	Atractylodes lancea volatile oils target ADAR2-miR-181a-5p signaling to mesenchymal stem cell chondrogenic differentiation.
Acan	35435493	Oct4 facilitates chondrogenic differentiation of mesenchymal stem cells by mediating CIP2A expression.
Acan	35416346	SIRT1 activity orchestrates ECM expression during hESC-chondrogenic differentiation.
Acan	35402663	YY1-induced lncRNA XIST inhibits cartilage differentiation of BMSCs by binding with TAF15 to stabilizing FUT1 expression.
Acan	35303885	MiR-539-3p inhibited chondrogenic differentiation in human adipose stem cells by targeting Sox9.
Acan	35248702	Adipose-Derived Stem Cell Sheets Promote Meniscus Regeneration Regardless of Whether the Defect Involves the Inner Half or the Whole Width of the Anterior Half of the Medial Meniscus in a Rabbit Model.
Acan	35240315	Pre-culture of human mesenchymal stromal cells in spheroids facilitates chondrogenesis at a low total cell count upon embedding in biomaterials to generate cartilage microtissues.
Acan	35231441	Exosomes-derived miR-125-5p from cartilage endplate stem cells regulates autophagy and ECM metabolism in nucleus pulposus by targeting SUV38H1.
Acan	35171524	Soft Hydrogel Environments that Facilitate Cell Spreading and Aggregation Preferentially Support Chondrogenesis of Adult Stem Cells.
Acan	35168627	CD34(+)THY1(+) synovial fibroblast subset in arthritic joints has high osteoblastic and chondrogenic potentials in vitro.
Acan	35151341	Infrapatellar fat pad adipose-derived stem cells co-cultured with articular chondrocytes from osteoarthritis patients exhibit increased chondrogenic gene expression.
Acan	35127576	Evaluation Avocado Soybean Unsaponifiables Loaded in Poly (lactic-co-glycolic) Acid/Avocado Soybean Unsaponifiables-Fibrin Nanoparticles Scaffold (New Delivery System) is an Effective Factor for Tissue Engineering.
Acan	35118056	Two Hits for Bone Regeneration in Aged Patients: Vertebral Bone Marrow Clot as a Biological Scaffold and Powerful Source of Mesenchymal Stem Cells.
Acan	35074237	Dynamic process enhancement on chitosan/gelatin/nano-hydroxyapatite-bone derived multilayer scaffold for osteochondral tissue repair.
Acan	35051494	Folic acid pretreatment and its sustained delivery for chondrogenic differentiation of MSCs.
Acan	34968652	Allogeneic Dermal Fibroblasts Improve Tendon-to-Bone Healing in a Rabbit Model of Chronic Rotator Cuff Tear Compared With Platelet-Rich Plasma.
Acan	34927445	Synovial mesenchymal stem cell-derived exosomal miR-320c enhances chondrogenesis by targeting ADAM19.
Acan	34921593	Hydrostatic pressure promotes chondrogenic differentiation and microvesicle release from human embryonic and bone marrow stem cells.
Acan	34905737	Dynamic hyaluronic acid hydrogel with covalent linked gelatin as an anti-oxidative bioink for cartilage tissue engineering.
Acan	34900977	Effect of Amniotic Membrane/Collagen-Based Scaffolds on the Chondrogenic Differentiation of Adipose-Derived Stem Cells and Cartilage Repair.
Acan	34873576	Static Magnetic Fields Enhance the Chondrogenesis of Mandibular Bone Marrow Mesenchymal Stem Cells in Coculture Systems.
Acan	34857295	Extracellular matrix-inspired surface coatings functionalized with dexamethasone-loaded liposomes to induce osteo- and chondrogenic differentiation of multipotent stem cells.
Acan	34739721	Culture and Differentiation of Human Umbilical Cord-Derived Mesenchymal Stem Cells on Growth Factor-Rich Fibrin Scaffolds to Produce Engineered Cartilages.
Acan	34732208	Hyaluronic acid hydrogel encapsulated BMP-14-modified ADSCs accelerate cartilage defect repair in rabbits.
Acan	34700039	Brd4 is required for chondrocyte differentiation and endochondral ossification.
Acan	34581616	Controlled Differentiation of Mesenchymal Stem Cells into Hyaline Cartilage in miR-140-Activated Collagen Hydrogel.
Acan	34539791	Chondrogenic Potential of Human Dental Pulp Stem Cells Cultured as Microtissues.
Acan	34488222	Therapeutic Potential of Human Nasal Inferior Turbinate-Derived Stem Cells: Microarray Analysis of Multilineage Differentiation.
Acan	34484349	Effect of Activated Platelet-Rich Plasma on Chondrogenic Differentiation of Rabbit Bone Marrow-Derived Mesenchymal Stem Cells.
Acan	34440671	An In Vitro System to Study the Effect of Subchondral Bone Health on Articular Cartilage Repair in Humans.
Acan	34427363	Transient receptor potential vanilloid 4 as a regulator of induced pluripotent stem cell chondrogenesis.
Acan	34404032	Perichondrium-inspired permeable nanofibrous tube well promoting differentiation of hiPSC-derived pellet toward hyaline-like cartilage pellet.
Acan	34358603	Chondro-inductive hyaluronic acid/chitosan coacervate-based scaffolds for cartilage tissue engineering.
Acan	34308600	[Experimental study on tissue engineered cartilage constructed by three-dimensional bioprinted human adipose-derived stem cells combined with gelatin methacryloyl].
Acan	34209853	Fabrication of 3D-Printed Interpenetrating Hydrogel Scaffolds for Promoting Chondrogenic Differentiation.
Acan	34114497	A Chondrosphere-Based Scaffold Free Approach to Manufacture an In Vitro Articular Cartilage Model.
Acan	34094638	Systemic Transplantation of Adult Multipotent Stem Cells Functionally Rejuvenates Aged Articular Cartilage.
Acan	34072707	Taurine Augments Telomerase Activity and Promotes Chondrogenesis in Dental Pulp Stem Cells.
Acan	34049478	LncRNA DNM3OS regulates GREM2 via miR-127-5p to suppress early chondrogenic differentiation of rat mesenchymal stem cells under hypoxic conditions.
Acan	33926561	Curcumin-primed human BMSC-derived extracellular vesicles reverse IL-1β-induced catabolic responses of OA chondrocytes by upregulating miR-126-3p.
Acan	33864569	Human umbilical cord-derived mesenchymal stem cells and their chondroprogenitor derivatives reduced pain and inflammation signaling and promote regeneration in a rat intervertebral disc degeneration model.
Acan	33842484	Biofunctionalized Structure and Ingredient Mimicking Scaffolds Achieving Recruitment and Chondrogenesis for Staged Cartilage Regeneration.
Acan	33829012	Post-Adipose-Derived Stem Cells (ADSC) Stimulated by Collagen Type V (Col V) Mitigate the Progression of Osteoarthritic Rabbit Articular Cartilage.
Acan	33798652	Motorized Shaver Harvest Results in Similar Cell Yield and Characteristics Compared With Rongeur Biopsy During Arthroscopic Synovium-Derived Mesenchymal Stem Cell Harvest.
Acan	33738960	Fish cartilage: A promising source of biomaterial for biological scaffold fabrication in cartilage tissue engineering.
Acan	33717892	In vitro chondrogenic differentiation of human articular cartilage derived chondroprogenitors using pulsed electromagnetic field.
Acan	33681223	A Biomimetic Biphasic Scaffold Consisting of Decellularized Cartilage and Decalcified Bone Matrixes for Osteochondral Defect Repair.
Acan	33610607	Chitosan/polycaprolactone multilayer hydrogel: A sustained Kartogenin delivery model for cartilage regeneration.
Acan	33598817	Synergistic effects of Indian hedgehog and sonic hedgehog on chondrogenesis during cartilage repair.
Acan	33593496	The lower in vitro chondrogenic potential of canine adipose tissue-derived mesenchymal stromal cells (MSC) compared to bone marrow-derived MSC is not improved by BMP-2 or BMP-6.
Acan	33545809	Prionace glauca skin collagen bioengineered constructs as a promising approach to trigger cartilage regeneration.
Acan	33520969	Hydrostatic Pressure Regulates the Volume, Aggregation and Chondrogenic Differentiation of Bone Marrow Derived Stromal Cells.
Acan	33505975	Biological Evaluation of Acellular Cartilaginous and Dermal Matrixes as Tissue Engineering Scaffolds for Cartilage Regeneration.
Acan	33485931	Linc-ROR promotes mesenchymal stem cells chondrogenesis and cartilage formation via regulating SOX9 expression.
Acan	33470795	Site-Directed Differentiation of Human Adipose-Derived Mesenchymal Stem Cells to Nucleus Pulposus Cells Using an Injectable Hydroxyl-Functional Diblock Copolymer Worm Gel.
Acan	33467170	Kartogenin Enhances Chondrogenic Differentiation of MSCs in 3D Tri-Copolymer Scaffolds and the Self-Designed Bioreactor System.
Acan	33455530	HIF1A Alleviates compression-induced apoptosis of nucleus pulposus derived stem cells via upregulating autophagy.
Acan	33435725	Infrapatellar Fat Pads-Derived Stem Cell Is a Favorable Cell Source for Articular Cartilage Tissue Engineering: An In Vitro and Ex Vivo Study Based on 3D Organized Self-Assembled Biomimetic Scaffold.
Acan	33425869	hBMSC-Derived Extracellular Vesicles Attenuate IL-1β-Induced Catabolic Effects on OA-Chondrocytes by Regulating Pro-inflammatory Signaling Pathways.
Acan	33359244	Sod2 and catalase improve pathological conditions of intervertebral disc degeneration by modifying human adipose-derived mesenchymal stem cells.
Acan	33335393	ZIF-8 Modified Polypropylene Membrane: A Biomimetic Cell Culture Platform with a View to the Improvement of Guided Bone Regeneration.
Acan	33326341	Combination of preconditioned adipose-derived mesenchymal stem cells and platelet-rich plasma improves the repair of osteoarthritis in rat.
Acan	33167997	Articular chondrocyte-derived extracellular vesicles promote cartilage differentiation of human umbilical cord mesenchymal stem cells by activation of autophagy.
Acan	33145347	Rapamycin-Induced Autophagy Promotes the Chondrogenic Differentiation of Synovium-Derived Mesenchymal Stem Cells in the Temporomandibular Joint in Response to IL-1β.
Acan	33128918	Long non-coding RNA XIST regulates chondrogenic differentiation of synovium-derived mesenchymal stem cells from temporomandibular joint via miR-27b-3p/ADAMTS-5 axis.
Col10a1	36847866	Impaired function of skeletal stem cells derived from growth plates in ovariectomized mice.
Col10a1	36619982	Deciphering postnatal limb development at single-cell resolution.
Col10a1	36575539	Effect of glucose depletion and fructose administration during chondrogenic commitment in human bone marrow-derived stem cells.
Col10a1	36475280	TRPV4 activation enhances compressive properties and glycosaminoglycan deposition of equine neocartilage sheets.
Col10a1	36380336	Identifying the key genes regulating mesenchymal stem cells chondrogenic differentiation: an in vitro study.
Col10a1	36355284	Physioxic Culture of Chondrogenic Cells.
Col10a1	36241596	Chondrogenic differentiation of mouse CD105+ stem/progenitor cells on amino-group-functionalized biosilica-hydrogel scaffolds.
Col10a1	36210025	Mesenchymal cell TRPM7 expression is required for bone formation via the regulation of chondrogenesis.
Col10a1	35435493	Oct4 facilitates chondrogenic differentiation of mesenchymal stem cells by mediating CIP2A expression.
Col10a1	35297694	Gremlin-1 Suppresses Hypertrophy of Engineered Cartilage In Vitro but Not Bone Formation In Vivo.
Col10a1	35261930	Adaptation of the protein translational apparatus during ATDC5 chondrogenic differentiation.
Col10a1	35151341	Infrapatellar fat pad adipose-derived stem cells co-cultured with articular chondrocytes from osteoarthritis patients exhibit increased chondrogenic gene expression.
Col10a1	34900977	Effect of Amniotic Membrane/Collagen-Based Scaffolds on the Chondrogenic Differentiation of Adipose-Derived Stem Cells and Cartilage Repair.
Col10a1	34805119	TEMPO-Oxidized Cellulose Nanofiber-Alginate Hydrogel as a Bioink for Human Meniscus Tissue Engineering.
Col10a1	34786046	Deletion of p16 accelerates fracture healing in geriatric mice.
Col10a1	34581616	Controlled Differentiation of Mesenchymal Stem Cells into Hyaline Cartilage in miR-140-Activated Collagen Hydrogel.
Col10a1	34547383	Doxorubicin suppresses chondrocyte differentiation by stimulating ROS production.
Col10a1	34540817	Mechano-Hypoxia Conditioning of Engineered Human Meniscus.
Col10a1	34467773	Reprogrammed Synovial Fluid-Derived Mesenchymal Stem/Stromal Cells Acquire Enhanced Therapeutic Potential for Articular Cartilage Repair.
Col10a1	34404032	Perichondrium-inspired permeable nanofibrous tube well promoting differentiation of hiPSC-derived pellet toward hyaline-like cartilage pellet.
Col10a1	33926561	Curcumin-primed human BMSC-derived extracellular vesicles reverse IL-1β-induced catabolic responses of OA chondrocytes by upregulating miR-126-3p.
Col10a1	33679990	Human Chondrocytes from Human Adipose Tissue-Derived Mesenchymal Stem Cells Seeded on a Dermal-Derived Collagen Matrix Sheet: Our Preliminary Results for a Ready to Go Biotechnological Cartilage Graft in Clinical Practice.
Col10a1	33636111	Differentiation of Hypertrophic Chondrocytes from Human iPSCs for the In Vitro Modeling of Chondrodysplasias.
Col10a1	33594314	Allogeneic adipose-derived mesenchymal stem cells promote the expression of chondrocyte redifferentiation markers and retard the progression of knee osteoarthritis in rabbits.
Col10a1	33469528	Suppression of Hypertrophy During in vitro Chondrogenesis of Cocultures of Human Mesenchymal Stem Cells and Nasal Chondrocytes Correlates With Lack of in vivo Calcification and Vascular Invasion.
Col10a1	33326341	Combination of preconditioned adipose-derived mesenchymal stem cells and platelet-rich plasma improves the repair of osteoarthritis in rat.
Col10a1	33303006	MiR-218 affects hypertrophic differentiation of human mesenchymal stromal cells during chondrogenesis via targeting RUNX2, MEF2C, and COL10A1.
Col10a1	33272318	Comparison of two ASC-derived therapeutics in an in vitro OA model: secretome versus extracellular vesicles.
Col10a1	33083097	LIM domain proteins Pinch1/2 regulate chondrogenesis and bone mass in mice.
Col10a1	33000765	Chondrobags: A high throughput alginate-fibronectin micromass platform for in vitro human cartilage formation.
Col10a1	32982168	Bone-Targeting Liposome-Encapsulated Salvianic Acid A Improves Nonunion Healing Through the Regulation of HDAC3-Mediated Endochondral Ossification.
Col10a1	32940137	Bone Marrow Mesenchymal Stem Cell-Derived Tissues are Mechanically Superior to Meniscus Cells.
Col10a1	32854680	Synergistic interaction of hTGF-β(3) with hBMP-6 promotes articular cartilage formation in chitosan scaffolds with hADSCs: implications for regenerative medicine.
Col10a1	32801780	The Somatic Mutation Landscape and RNA Prognostic Markers in Stomach Adenocarcinoma.
Col10a1	32790806	Different types of cartilage neotissue fabricated from collagen hydrogels and mesenchymal stromal cells via SOX9, TGFB1 or BMP2 gene transfer.
Col10a1	32622875	Small molecule inhibition of non-canonical (TAK1-mediated) BMP signaling results in reduced chondrogenic ossification and heterotopic ossification in a rat model of blast-associated combat-related lower limb trauma.
Col10a1	32606308	Atelocollagen promotes chondrogenic differentiation of human adipose-derived mesenchymal stem cells.
Col10a1	32563433	Comparative analysis of gene expression between articular cartilage-derived cells to assess suitability of fibronectin adhesion assay to enrich chondroprogenitors.
Col10a1	32259644	Differentiation Potential of Synovial Mesenchymal Stem Cells Isolated From Hip Joints Affected by Femoroacetabular Impingement Syndrome Versus Osteoarthritis.
Col10a1	32195247	Significance of MEF2C and RUNX3 Regulation for Endochondral Differentiation of Human Mesenchymal Progenitor Cells.
Col10a1	31985633	Chondrogenesis of Adipose-Derived Stem Cells on Irradiated Cartilage.
Col10a1	31950507	Scaffold- and serum-free hypertrophic cartilage tissue engineering as an alternative approach for bone repair.
Col10a1	31896268	Early Addition of Parathyroid Hormone-Related Peptide Regulates the Hypertrophic Differentiation of Mesenchymal Stem Cells.
Col10a1	31892811	In vitro study on chondrogenic differentiation of human adipose-derived stem cells on treated bovine pericardium.
Col10a1	31737632	Chondral Differentiation of Induced Pluripotent Stem Cells Without Progression Into the Endochondral Pathway.
Col10a1	31521812	Glutamic acid-based dendritic peptides for scaffold-free cartilage tissue engineering.
Col10a1	31484417	Human Umbilical Cord Mesenchymal Stem Cells Extricate Bupivacaine-Impaired Skeletal Muscle Function via Mitigating Neutrophil-Mediated Acute Inflammation and Protecting against Fibrosis.
Col10a1	31409848	Transcriptomic Profiling of Adipose Derived Stem Cells Undergoing Osteogenesis by RNA-Seq.
Col10a1	31326745	Enhanced chondrogenesis from human embryonic stem cells.
Col10a1	31325454	Lineage tracing of col10a1 cells identifies distinct progenitor populations for osteoblasts and joint cells in the regenerating fin of medaka (Oryzias latipes).
Col10a1	31242641	BMP2 and TGF-β Cooperate Differently during Synovial-Derived Stem-Cell Chondrogenesis in a Dexamethasone-Dependent Manner.
Col10a1	31206541	Aggrecan is required for chondrocyte differentiation in ATDC5 chondroprogenitor cells.
Col10a1	31200719	The effect of hypoxia on chondrogenesis of equine synovial membrane-derived and bone marrow-derived mesenchymal stem cells.
Col10a1	31165315	Exosomes derived from microRNA-101-3p-overexpressing human bone marrow mesenchymal stem cells suppress oral cancer cell proliferation, invasion, and migration.
Col10a1	31132645	Collagen microencapsulation recapitulates mesenchymal condensation and potentiates chondrogenesis of human mesenchymal stem cells - A matrix-driven in vitro model of early skeletogenesis.
Col10a1	30967964	Dynamic mechanical loading facilitated chondrogenic differentiation of rabbit BMSCs in collagen scaffolds.
Col10a1	30943457	3D bioprinted hydrogel model incorporating β-tricalcium phosphate for calcified cartilage tissue engineering.
Col10a1	30836996	Impact of c-MYC expression on proliferation, differentiation, and risk of neoplastic transformation of human mesenchymal stromal cells.
Col10a1	30646874	MicroRNA-218 promotes early chondrogenesis of mesenchymal stem cells and inhibits later chondrocyte maturation.
Col10a1	30632465	Impact of Hydrogel Stiffness on Differentiation of Human Adipose-Derived Stem Cell Microspheroids.
Col10a1	30603552	In Vitro Anti-Inflammation and Chondrogenic Differentiation Effects of Inclusion Nanocomplexes of Hyaluronic Acid-Beta Cyclodextrin and Simvastatin.
Col10a1	30447344	Dickkopf-1 reduces hypertrophic changes in human chondrocytes derived from bone marrow stem cells.
Col10a1	30338787	MicroRNA-615-3p promotes the osteoarthritis progression by inhibiting chondrogenic differentiation of bone marrow mesenchymal stem cells.
Col10a1	30095215	miR-182-5p overexpression inhibits chondrogenesis by down-regulating PTHLH.
Col10a1	29898779	Melatonin rescued interleukin 1β-impaired chondrogenesis of human mesenchymal stem cells.
Col10a1	29735531	Smad4 deficiency impairs chondrocyte hypertrophy via the Runx2 transcription factor in mouse skeletal development.
Col10a1	29728632	Molecular characterization of mesenchymal stem cells in human osteoarthritis cartilage reveals contribution to the OA phenotype.
Col10a1	29588876	Ectopic Telomerase Expression Fails to Maintain Chondrogenic Capacity in Three-Dimensional Cultures of Clinically Relevant Cell Types.
Col10a1	29577606	A MMP7-sensitive photoclickable biomimetic hydrogel for MSC encapsulation towards engineering human cartilage.
Col10a1	29490116	Supplementation of specific carbohydrates results in enhanced deposition of chondrogenic-specific matrix during mesenchymal stem cell differentiation.
Col10a1	29489056	Biomimetic scaffolds and dynamic compression enhance the properties of chondrocyte- and MSC-based tissue-engineered cartilage.
Col10a1	29439436	Chondrogenic Differentiation of Defined Equine Mesenchymal Stem Cells Derived from Umbilical Cord Blood for Use in Cartilage Repair Therapy.
Col10a1	29438298	The Effects of the WNT-Signaling Modulators BIO and PKF118-310 on the Chondrogenic Differentiation of Human Mesenchymal Stem Cells.
Col10a1	32264594	Fast fabrication of stable cartilage-like tissue using collagen hydrogel microsphere culture.
Col10a1	29230389	Cyclic Tensile Strain Can Play a Role in Directing both Intramembranous and Endochondral Ossification of Mesenchymal Stem Cells.
Col10a1	29211452	Promoted Chondrogenesis of Cocultured Chondrocytes and Mesenchymal Stem Cells under Hypoxia Using In-situ Forming Degradable Hydrogel Scaffolds.
Col10a1	29147680	Coculture of meniscus cells and mesenchymal stem cells in simulated microgravity.
Col10a1	28819366	Paracrine Potential of the Human Adipose Tissue-Derived Stem Cells to Modulate Balance between Matrix Metalloproteinases and Their Inhibitors in the Osteoarthritic Cartilage In Vitro.
Col10a1	28768930	Curcumin Inhibits Chondrocyte Hypertrophy of Mesenchymal Stem Cells through IHH and Notch Signaling Pathways.
Col10a1	28735352	Long noncoding RNA expression profiles in chondrogenic and hypertrophic differentiation of mouse mesenchymal stem cells.
Col10a1	28722162	Cyanidin suppresses autophagic activity regulating chondrocyte hypertrophic differentiation.
Col10a1	28704392	Redifferentiation of aged human articular chondrocytes by combining bone morphogenetic protein-2 and melanoma inhibitory activity protein in 3D-culture.
Col10a1	28670366	Inhibitory effect of dihydroartemisinin on chondrogenic and hypertrophic differentiation of mesenchymal stem cells.
Col10a1	30603510	Platelet Rich Plasma and Culture Configuration Affect the Matrix Forming Phenotype of Bone Marrow Stromal Cells.
Col10a1	33440487	Effects of Hydroxyapatite and Hypoxia on Chondrogenesis and Hypertrophy in 3D Bioprinted ADMSC Laden Constructs.
Col10a1	28349987	Conditional Deletion of the Phd2 Gene in Articular Chondrocytes Accelerates Differentiation and Reduces Articular Cartilage Thickness.
Col10a1	30603496	Effects of Trichostatin A on the Chondrogenesis from Human Mesenchymal Stem Cells.
Col10a1	28116125	Use of FGF-2 and FGF-18 to direct bone marrow stromal stem cells to chondrogenic and osteogenic lineages.
Col10a1	28077779	From the Cover: Embryonic Exposure to TCDD Impacts Osteogenesis of the Axial Skeleton in Japanese medaka, Oryzias latipes.
Col10a1	28060847	Enhanced Chondrogenic Differentiation of Human Umbilical Cord Wharton's Jelly Derived Mesenchymal Stem Cells by GSK-3 Inhibitors.
Col10a1	33440583	Regulation of Chondrogenesis and Hypertrophy in Silk Fibroin-Gelatin-Based 3D Bioprinted Constructs.
Col10a1	27604951	Chondrogenic commitment of human umbilical cord blood-derived mesenchymal stem cells in collagen matrices for cartilage engineering.
Col10a1	27548511	Role of PTHrP(1-34) Pulse Frequency Versus Pulse Duration to Enhance Mesenchymal Stromal Cell Chondrogenesis.
Col10a1	27534541	Concave microwell plate facilitates chondrogenesis from mesenchymal stem cells.
Col10a1	27471255	AP-1 family members act with Sox9 to promote chondrocyte hypertrophy.
Col10a1	27431574	3D bioprinting of BM-MSCs-loaded ECM biomimetic hydrogels for in vitro neocartilage formation.
Col10a1	27151462	Isolation, characterization and multi-lineage differentiation of stem cells from human exfoliated deciduous teeth.
Col10a1	27050768	The Role of Prostaglandins and COX-Enzymes in Chondrogenic Differentiation of ATDC5 Progenitor Cells.
Col10a1	26923596	Yap1 Regulates Multiple Steps of Chondrocyte Differentiation during Skeletal Development and Bone Repair.
Col10a1	26777999	Tranilast stimulates endochondral ossification by upregulating SOX9 and RUNX2 promoters.
Panx3	36270608	GSK3beta inhibitor-induced dental mesenchymal stem cells regulate ameloblast differentiation.
Panx3	34250568	Pannexin 3 channels in health and disease.
Panx3	33937260	Pannexin 1 Influences Lineage Specification of Human iPSCs.
Panx3	31611621	Coordination of WNT signaling and ciliogenesis during odontogenesis by piezo type mechanosensitive ion channel component 1.
Panx3	29744875	Expression of Pannexin 1 and Pannexin 3 during skeletal muscle development, regeneration, and Duchenne muscular dystrophy.
Panx3	29735531	Smad4 deficiency impairs chondrocyte hypertrophy via the Runx2 transcription factor in mouse skeletal development.
Panx3	29357945	Human stem cells express pannexins.
Panx3	29241211	The Role of Pannexin3-Modified Human Dental Pulp-Derived Mesenchymal Stromal Cells in Repairing Rat Cranial Critical-Sized Bone Defects.
Panx3	29222846	Influence of the three-dimensional culture of human bone marrow mesenchymal stromal cells within a macroporous polysaccharides scaffold on Pannexin 1 and Pannexin 3.
Panx3	27784763	Differential effects of pannexins on noise-induced hearing loss.
Panx3	27518505	Regulation of Skeletal Muscle Myoblast Differentiation and Proliferation by Pannexins.
Panx3	25239622	Pannexin 1 and pannexin 3 channels regulate skeletal muscle myoblast proliferation and differentiation.
Panx3	24338011	Pannexin 3 inhibits proliferation of osteoprogenitor cells by regulating Wnt and p21 signaling.
Sox9	36914835	Multiancestry genomic and transcriptomic analysis of gastric cancer.
Sox9	36910145	RAB23 regulates musculoskeletal development and patterning.
Sox9	36899873	A Novel Technique of Amniotic Membrane Preparation Mimicking Limbal Epithelial Crypts Enhances the Number of Progenitor Cells upon Expansion.
Sox9	36881328	Photo-Crosslinkable, Injectable Locust Bean Gum Hydrogel Induce Chondrogenic Differentiation of Stem Cells for Cartilage Regeneration.
Sox9	36868230	Methylcellulose colony assay and single-cell micro-manipulation reveal progenitor-like cells in adult human pancreatic ducts.
Sox9	36849663	Extracellular Vesicles Derived from Auricular Chondrocytes Facilitate Cartilage Differentiation of Adipose-Derived Mesenchymal Stem Cells.
Sox9	36845186	Mechanical stimulation promotes MSCs healing the lesion of intervertebral disc annulus fibrosus.
Sox9	36843384	Frequent PIK3CA mutation in normal endometrial gland drives spheroid formation and may be involved in stem cell propagation.
Sox9	36831824	Integrative Analysis Reveals the Expression Pattern of SOX9 in Satellite Glial Cells after Sciatic Nerve Injury.
Sox9	36797839	Microenvironmental Stiffness Directs Chondrogenic Lineages of Stem Cells from the Human Apical Papilla via Cooperation between ROCK and Smad3 Signaling.
Sox9	36793308	METTL3 promotes SMSCs chondrogenic differentiation by targeting the MMP3, MMP13, and GATA3.
Sox9	36791060	FGF18 promotes human lung branching morphogenesis through regulating mesenchymal progenitor cells.
Sox9	36751998	The impact of airborne ultrafine particulate matter on human keratinocyte stem cells.
Sox9	36751415	The Prrx1eGFP Mouse Labels the Periosteum During Development and a Subpopulation of Osteogenic Periosteal Cells in the Adult.
Sox9	36740200	SOX9 Modulates the Transformation of Gastric Stem Cells Through Biased Symmetric Cell Division.
Sox9	36724256	Post-transcriptional regulation in cranial neural crest cells expands developmental potential.
Sox9	36721767	A static magnetic field enhances the repair of osteoarthritic cartilage by promoting the migration of stem cells and chondrogenesis.
Sox9	36716291	Changes in equine intestinal stem/progenitor cell number at resection margins in cases of small intestinal strangulation.
Sox9	36715460	Noncoding RNA circBtnl1 suppresses self-renewal of intestinal stem cells via disruption of Atf4 mRNA stability.
Sox9	36714619	Comparative study of alginate and type I collagen as biomaterials for cartilage stem/progenitor cells to construct tissue-engineered cartilage in vivo.
Sox9	36693281	Engineered substrates incapable of induction of chondrogenic differentiation compared to the chondrocyte imprinted substrates.
Sox9	36674885	The Application of Adipose Tissue-Derived Mesenchymal Stem Cells (ADMSCs) and a Twin-Herb Formula to the Rodent Wound Healing Model: Use Alone or Together?
Sox9	36662086	BMSCs-Seeded Interpenetrating Network GelMA/SF Composite Hydrogel for Articular Cartilage Repair.
Sox9	36650622	LRRC75A-AS1 Inhibits Chondrogenic Differentiation Of Bmscs Via Targeting the Mir-140-3p/Wnt/Β-Catenin Pathway.
Sox9	36632926	Heat stress disrupts intestinal stem cell migration and differentiation along the crypt-villus axis through FAK signaling.
Sox9	36613719	Single-Cell RNA-Sequencing Reveals Epithelial Cell Signature of Multiple Subtypes in Chemically Induced Acute Lung Injury.
Sox9	36609344	Multi-omics analysis of sarcospan overexpression in mdx skeletal muscle reveals compensatory remodeling of cytoskeleton-matrix interactions that promote mechanotransduction pathways.
Sox9	36604695	Structural and immunohistochemical analysis of the cellular compositions of the liver of molly fish (Poecilia sphenops), focusing on its immune role.
Sox9	36601693	Activated SOX9+ renal epithelial cells promote kidney repair through secreting factors.
Sox9	36585930	Dental Stem Cells SV40, a new cell line developed in vitro from human stem cells of the apical papilla.
Sox9	36575539	Effect of glucose depletion and fructose administration during chondrogenic commitment in human bone marrow-derived stem cells.
Sox9	36568849	Single-cell RNA sequencing reveals resident progenitor and vascularization-associated cell subpopulations in rat annulus fibrosus.
Sox9	36566445	Mechanical Loading Promotes the Migration of Endogenous Stem Cells and Chondrogenic Differentiation in a Mouse Model of Osteoarthritis.
Sox9	36565416	Investigating neural differentiation of mouse P19 embryonic stem cells in a time-dependent manner by bioinformatic, microscopic and transcriptional analyses.
Sox9	36547974	Comparative analysis of proliferative and multilineage differentiation potential of human periodontal ligament stem cells from maxillary and mandibular molars.
Sox9	36532860	Expression analysis and regulation of GLI and its correlation with stemness and metabolic alteration in human brain tumor.
Sox9	36523496	Intra-articular injection of placental mesenchymal stromal cells ameliorates pain and cartilage anabolism/catabolism in knee osteoarthritis.
Sox9	36515690	FOXA1/2 depletion drives global reprogramming of differentiation state and metabolism in a human liver cell line and inhibits differentiation of human stem cell-derived hepatic progenitor cells.
Sox9	36476878	Dental niche cells directly contribute to tooth reconstitution and morphogenesis.
Sox9	36466342	A TGF-loading hydrogel scaffold capable of promoting chondrogenic differentiation for repairing rabbit nasal septum cartilage defect.
Sox9	36465561	A multi-omics study to characterize the transdifferentiation of human dermal fibroblasts to osteoblast-like cells.
Sox9	36433959	mTORC1 signaling facilitates differential stem cell differentiation to shape the developing murine lung and is associated with mitochondrial capacity.
Sox9	36382134	Hypoxia inducible factor-1α mediates the mechanism of the Hedgehog pathway in tendinopathy repair by Asperosaponin VI.
Sox9	36377077	The Effect of Different Frequencies of Pulsed Electromagnetic Fields on Cartilage Repair of Adipose Mesenchymal Stem Cell-Derived Exosomes in Osteoarthritis.
Sox9	36365145	Chondrogenic Differentiation of Human Mesenchymal Stem Cells via SOX9 Delivery in Cationic Niosomes.
Sox9	36362147	Cisplatin Induces Apoptosis in Mouse Neonatal Testes Organ Culture.
Sox9	36359292	Chondrogenic Potential of Human Umbilical Cord Mesenchymal Stem Cells Cultured with Exosome-Depleted Fetal Bovine Serum in an Osteoarthritis Mouse Model.
Sox9	36355284	Physioxic Culture of Chondrogenic Cells.
Sox9	36351501	Enhancement of hair growth through stimulation of hair follicle stem cells by prostaglandin E2 collagen matrix.
Sox9	36349563	Establishment of an in vitro model from the vulnerable fish species Coregonus maraena (maraena whitefish): Optimization of growth conditions and characterization of the cell line.
Sox9	36340608	ABCG2, CD44 and SOX9 are increased with the acquisition of drug resistance and involved in cancer stem cell activities in head and neck squamous cell carcinoma cells.
Sox9	36332684	Sox9 is required in regeneration of pancreatic β cells following injury.
Sox9	36332479	Alleviation of osteoarthritis by intra-articular transplantation of circulating mesenchymal stem cells.
Sox9	36330701	Decellularized Nucleus Pulposus Matrix/Chitosan Hybrid Hydrogels for Nucleus Pulposus Tissue Engineering.
Sox9	36322988	SOX9 Expression Is Superior to Other Stem Cell Markers K19 and EpCAM in Predicting Prognosis in Hepatocellular Carcinoma.
Sox9	36322324	Genetic lineage tracing identifies cardiac mesenchymal-to-adipose transition in an arrhythmogenic cardiomyopathy model.
Sox9	36319799	Mechanical stretching boosts expansion and regeneration of intestinal organoids through fueling stem cell self-renewal.
Sox9	36304009	Endometrial Stem/Progenitor Cells-Their Role in Endometrial Repair and Regeneration.
Sox9	36282910	Yap and Taz promote osteogenesis and prevent chondrogenesis in neural crest cells in vitro and in vivo.
Sox9	36266591	Clonorchis sinensis infection contributes to hepatocellular carcinoma progression in rat.
Sox9	36252476	12-Epi-Napelline regulated TGF-β/BMP signaling pathway mediated by BMSCs paracrine acceleration against osteoarthritis.
Sox9	36246378	Chondrogenic differentiation of mesenchymal stem cells through cartilage matrix-inspired surface coatings.
Sox9	36241596	Chondrogenic differentiation of mouse CD105+ stem/progenitor cells on amino-group-functionalized biosilica-hydrogel scaffolds.
Sox9	36230927	Stage-Dependent Activity and Pro-Chondrogenic Function of PI3K/AKT during Cartilage Neogenesis from Mesenchymal Stromal Cells.
Sox9	36225603	3D in-vitro cultures of human bone marrow and Wharton's jelly derived mesenchymal stromal cells show high chondrogenic potential.
Sox9	36219398	Dormant SOX9-Positive Cells Facilitate MYC-Driven Recurrence of Medulloblastoma.
Sox9	36180487	PAF1 cooperates with YAP1 in metaplastic ducts to promote pancreatic cancer.
Sox9	36178017	The heterogeneity of mammalian utricular cells over the course of development.
Sox9	36158676	Co-administration of MDR1 and BCRP or EGFR/PI3K inhibitors overcomes lenvatinib resistance in hepatocellular carcinoma.
Sox9	36142513	Gene Expression and Chondrogenic Potential of Cartilage Cells: Osteoarthritis Grade Differences.
Sox9	36121125	SOX9 maintains human foetal lung tip progenitor state by enhancing WNT and RTK signalling.
Sox9	36082992	TGF-β1 and -β3 for Mesenchymal Stem Cells Chondrogenic Differentiation on Poly (Vinyl Alcohol)-Chitosan-Poly (Ethylene Glycol) Scaffold.
Sox9	36078068	Ependymal and Neural Stem Cells of Adult Molly Fish (Poecilia sphenops, Valenciennes, 1846) Brain: Histomorphometry, Immunohistochemical, and Ultrastructural Studies.
Sox9	36073923	Transmissible Gastroenteritis Virus Infection Promotes the Self-Renewal of Porcine Intestinal Stem Cells via Wnt/β-Catenin Pathway.
Sox9	36072901	Kartogenin Induced Adipose-Derived Stem Cell Exosomes Enhance the Chondrogenic Differentiation Ability of Adipose-Derived Stem Cells.
Sox9	36067402	The cortical hem lacks stem cell potential despite expressing SOX9 and HOPX.
Sox9	36060070	Dynamics of hepatocyte-cholangiocyte cell-fate decisions during liver development and regeneration.
Sox9	36053777	The homeodomain transcription factor Ventx2 regulates respiratory progenitor cell number and differentiation timing during Xenopus lung development.
Sox9	36045373	Intra-bone marrow injection of magnesium isoglyrrhizinate inhibits inflammation and delays osteoarthritis progression through the NF-κB pathway.
Sox9	36002248	Epithelial SOX9 drives progression and metastases of gastric adenocarcinoma by promoting immunosuppressive tumour microenvironment.
Sox9	35976093	PI3K signaling specifies proximal-distal fate by driving a developmental gene regulatory network in SOX9+ mouse lung progenitors.
Sox9	35971123	Neural, adipocyte and hepatic differentiation potential of primary and secondary hair follicle stem cells isolated from Arbas Cashmere goats.
Sox9	35949879	Synovial fluid niche promoted differentiation of dental follicle mesenchymal stem cells toward chondrogenesis in rheumatoid arthritis.
Sox9	35948781	Derivation of Human Salivary Epithelial Progenitors from Pluripotent Stem Cells via Activation of RA and Wnt Signaling.
Sox9	35945639	Fluvastatin promotes chondrogenic differentiation of adipose-derived mesenchymal stem cells by inducing bone morphogenetic protein 2.
Sox9	35943880	An Improved Diagnostic Tool to Predict Cartilage Formation in an Osteoarthritic Joint Environment.
Sox9	35938151	Single-cell transcriptomics reveals male germ cells and Sertoli cells developmental patterns in dairy goats.
Sox9	35931060	Human gelatin-based composite hydrogels for osteochondral tissue engineering and their adaptation into bioinks for extrusion, inkjet, and digital light processing bioprinting.
Sox9	35923173	Rapid and efficient generation of cartilage pellets from mouse induced pluripotent stem cells by transcriptional activation of BMP-4 with shaking culture.
Sox9	35913414	De novo SIX2 activation in human kidneys treated with neonatal kidney stem/progenitor cells.
Sox9	35904935	The 532 nm Laser Treatment Promotes the Proliferation of Tendon-Derived Stem Cells and Upregulates Nr4a1 to Stimulate Tenogenic Differentiation.
Sox9	35894130	Connexin32 regulates expansion of liver cancer stem cells via the PI3K/Akt signaling pathway.
Sox9	35872843	The Effects of Transforming Growth Factor-β1 on the Differentiation of Cell Organoids Composed of Gingiva-Derived Stem Cells.
Sox9	35867756	An immature, dedifferentiated, and lineage-deconstrained cone precursor origin of N-Myc-initiated retinoblastoma.
Sox9	35858798	Berberine Encapsulated in Exosomes Derived from Platelet-Rich Plasma Promotes Chondrogenic Differentiation of the Bone Marrow Mesenchymal Stem Cells via the Wnt/β-Catenin Pathway.
Sox9	35857383	Chondro-Inductive b-TPUe-Based Functionalized Scaffolds for Application in Cartilage Tissue Engineering.
Sox9	35846965	Vancomycin Containing PDLLA and PLGA/β-TCP Inhibit Biofilm Formation but Do Not Stimulate Osteogenic Transformation of Human Mesenchymal Stem Cells.
Sox9	35833571	Decreased differentiation capacity and altered expression of extracellular matrix components in irradiation-mediated senescent human breast adipose-derived stem cells.
Sox9	35832888	Integrated single-cell analyses decode the developmental landscape of the human fetal spine.
Sox9	35831838	A novel E-cadherin/SOX9 axis regulates cancer stem cells in multiple myeloma by activating Akt and MAPK pathways.
Dmp1	36708852	Tissue engineering at the dentin-pulp interface using human treated dentin scaffolds conditioned with DMP1 or BMP2 plasmid DNA-carrying calcium phosphate nanoparticles.
Dmp1	36691857	Loss of β-catenin causes cementum hypoplasia by hampering cementogenic differentiation of Axin2-expressing cells.
Dmp1	36683528	GRP78 promotes the osteogenic and angiogenic response in periodontal ligament stem cells.
Dmp1	36643268	Intermittent compressive force regulates dentin matrix protein 1 expression in human periodontal ligament stem cells.
Dmp1	36643229	Transforming growth factor-β1 promotes early odontoblastic differentiation of dental pulp stem cells via activating AKT, Erk1/2 and p38 MAPK pathways.
Dmp1	36633501	Wnt3a promotes odonto/osteogenic differentiation in vitro and tertiary dentin formation in a rat model.
Dmp1	36577689	Erythropoietin induces odontoblastic differentiation of human-derived pulp stem cells via EphB4-Mediated MAPK signaling pathway.
Dmp1	36550335	Effects of CEM cement and emdogain on proliferation and differentiation of human stem cells from the apical papilla: a comparative in vitro study.
Dmp1	36546662	The development of a dental light curable PRFe-loaded hydrogel as a potential scaffold for pulp-dentine complex regeneration: An in vitro study.
Dmp1	36525752	Injectable methacrylated gelatin/thiolated pectin hydrogels carrying melatonin/tideglusib-loaded core/shell PMMA/silk fibroin electrospun fibers for vital pulp regeneration.
Dmp1	36458580	Vascularized dental pulp regeneration using cell-laden microfiber aggregates.
Dmp1	36434589	Effect of diode low level laser and red light emitting diode irradiation on cell proliferation and osteogenic/odontogenic differentiation of stem cells from the apical papilla.
Dmp1	36359902	LncKCNQ1OT1 Promotes the Odontoblastic Differentiation of Dental Pulp Stem Cells via Regulating hsa-miR-153-3p/RUNX2 Axis.
Dmp1	36359301	Effects of Dentin Phosphophoryn-Derived RGD Peptides on the Differentiation and Mineralization of Human Dental Pulp Stem Cells In Vitro.
Dmp1	36350874	Comparative evaluation of the effects of three hydraulic calcium silicate cements on odontoblastic differentiation of human dental pulp stem cells: an in vitro study.
Dmp1	36305580	Osteocytes regulate senescence of bone and bone marrow.
Dmp1	36299329	Propofol attenuates odontogenic/osteogenic differentiation of human dental pulp stem cells in vitro.
Dmp1	36267574	Atlas of human dental pulp cells at multiple spatial and temporal levels based on single-cell sequencing analysis.
Dmp1	36213234	A potential role of p75NTR in the regulation of circadian rhythm and incremental growth lines during tooth development.
Dmp1	36159662	Metformin carbon nanodots promote odontoblastic differentiation of dental pulp stem cells by pathway of autophagy.
Dmp1	36102412	Combined effects of bone morphogenetic protein-7 and mineral trioxide aggregate on the proliferation, migration, and differentiation of human dental pulp stem cells.
Dmp1	36042010	Tracking of Stem Cells from Human Exfoliated Deciduous Teeth Labeled with Molday ION Rhodamine-B during Periodontal Bone Regeneration in Rats.
Dmp1	36015596	Long-Term Effect of Modified Glass Ionomer Cement with Mimicked Biological Property of Recombinant Translationally Controlled Protein.
Dmp1	36012689	Potentiality and Inflammatory Marker Expression Are Maintained in Dental Pulp Cell Cultures from Carious Teeth.
Dmp1	35965082	Identification of Novel Regulator Involved in Differentiation of Mouse iPS Cells into Odontoblast-like Cells.
Dmp1	35955809	6-Bromoindirubin-3'-Oxime Regulates Colony Formation, Apoptosis, and Odonto/Osteogenic Differentiation in Human Dental Pulp Stem Cells.
Dmp1	35939956	Multiple growth factors accommodated degradable submicron calcium sulfate hemihydrate/porous hydroxyapatite for dentin-pulp regeneration.
Dmp1	35925405	MicroRNA-196a-5p overexpression in Wharton's jelly umbilical cord stem cells promotes their osteogenic differentiation and new bone formation in bone defects in the rat calvarium.
Dmp1	35883659	BMP Signaling Pathway in Dentin Development and Diseases.
Dmp1	35841022	lncRNA SNHG1 regulates odontogenic differentiation of human dental pulp stem cells via miR-328-3p/Wnt/β-catenin pathway.
Dmp1	35801706	Interplay of matrix stiffness and stress relaxation in directing osteogenic differentiation of mesenchymal stem cells.
Dmp1	35794740	Platelet-rich fibrin promotes the proliferation and osteo-/odontoblastic differentiation of human dental pulp stem cells.
Dmp1	35769055	NBCe1 Regulates Odontogenic Differentiation of Human Dental Pulp Stem Cells via NF-κB.
Dmp1	35739380	Ca(v)1.2 regulated odontogenic differentiation of NG2(+) pericytes during pulp injury.
Dmp1	35738543	Lead inhibits the odontogenic differentiation potential of dental pulp stem cells by affecting WNT1/β-catenin signaling and related miRNAs expression.
Dmp1	35718102	Tomographic volumetric bioprinting of heterocellular bone-like tissues in seconds.
Dmp1	35678685	Odontogenic Differentiation-Induced Tooth Regeneration by Psoralea corylifolia L.
Dmp1	35677363	Naringin Promotes Osteogenic/Odontogenic Differentiation of Dental Pulp Stem Cells via Wnt/β-Catenin.
Dmp1	35578118	The effect of BMP4, FGF8 and WNT3a on mouse iPS cells differentiating to odontoblast-like cells.
Dmp1	35513088	Deciphering Stem Cell From Apical Papilla-Macrophage Choreography Using a Novel 3-dimensional Organoid System.
Dmp1	35508034	The response of Mesenchymal Stem Cells to endodontic materials.
Dmp1	35493301	Phenytoin Is Promoting the Differentiation of Dental Pulp Stem Cells into the Direction of Odontogenesis/Osteogenesis by Activating BMP4/Smad Pathway.
Dmp1	35481341	Role of LINC01133 in Osteogenic Differentiation of Dental Pulp Stem Cells by Targeting miR-199b-5p.
Dmp1	35479929	Electromagnetic field-assisted cell-laden 3D printed poloxamer-407 hydrogel for enhanced osteogenesis.
Dmp1	35464161	NOD2 is involved in regulating odontogenic differentiation of DPSCs suppressed by MDP through NF-κB/p65 signaling.
Dmp1	35453661	Investigating the Effects of Conditioned Media from Stem Cells of Human Exfoliated Deciduous Teeth on Dental Pulp Stem Cells.
Dmp1	35368951	Anti-Inflammatory and Repairing Effects of Mesoporous Silica-Loaded Metronidazole Composite Hydrogel on Human Dental Pulp Cells.
Dmp1	35366382	Improved cognitive impairments by silencing DMP1 via enhancing the proliferation of neural progenitor cell in Alzheimer-like mice.
Dmp1	35329621	The Effects of 3-Dimensional Bioprinting Calcium Silicate Cement/Methacrylated Gelatin Scaffold on the Proliferation and Differentiation of Human Dental Pulp Stem Cells.
Dmp1	35308448	Effect of two different concentrations of 1α,25-dihydroxyvitamin D3 on odontogenic differentiation of stem cells from human exfoliated deciduous teeth.
Dmp1	35292845	Cytokine co-stimulation effect on odontogenic differentiation of stem cells.
Dmp1	35286973	The GLUT1-mTORC1 axis affects odontogenic differentiation of human dental pulp stem cells.
Dmp1	35278790	Profiling long noncoding RNA alterations during the stromal cell-derived factor-1α-induced odontogenic differentiation of human dental pulp stem cells.
Dmp1	35263812	Effects of BMAL1 on dentinogenic differentiation of dental pulp stem cells via PI3K/Akt/mTOR pathway.
Dmp1	35250971	Deletion of Vhl in Dmp1-Expressing Cells Causes Microenvironmental Impairment of B Cell Lymphopoiesis.
Dmp1	35246266	Potential role of dental pulp stem cells conditioned medium for odontoblastic differentiation.
Dmp1	35229930	Effects of calcium silicate-based cements on odonto/osteogenic differentiation potential in mesenchymal stem cells.
Dmp1	35216099	Leptin in Dental Pulp and Periapical Tissues: A Narrative Review.
Dmp1	35203612	Decellularized Dental Pulp, Extracellular Vesicles, and 5-Azacytidine: A New Tool for Endodontic Regeneration.
Dmp1	35087028	The role of complement C5a receptor in DPSC odontoblastic differentiation and in vivo reparative dentin formation.
Dmp1	35085927	TGF-β2 and TGF-β1 differentially regulate the odontogenic and osteogenic differentiation of mesenchymal stem cells.
Dmp1	35013332	Delivery of affordable and scalable encapsulated allogenic/autologous mesenchymal stem cells in coagulated platelet poor plasma for dental pulp regeneration.
Dmp1	35001706	Axin2+ PDL Cells Directly Contribute to New Alveolar Bone Formation in Response to Orthodontic Tension Force.
Dmp1	34973790	In vitro evaluation of injectable Tideglusib-loaded hyaluronic acid hydrogels incorporated with Rg1-loaded chitosan microspheres for vital pulp regeneration.
Dmp1	34931540	Photobiomodulation of inflamed dental pulp stem cells under different nutritional conditions.
Dmp1	34900414	Effect of mesoporous bioactive glass on odontogenic differentiation of human dental pulp stem cells.
Dmp1	34876089	Comparative evaluation of the effect of cold ceramic and MTA-Angelus on cell viability, attachment and differentiation of dental pulp stem cells and periodontal ligament fibroblasts: an in vitro study.
Dmp1	34833848	Dentin Matrix Protein 1 on Titanium Surface Facilitates Osteogenic Differentiation of Stem Cells.
Dmp1	34829835	Comparative Analysis of Dental Pulp and Periodontal Stem Cells: Differences in Morphology, Functionality, Osteogenic Differentiation and Proteome.
Dmp1	34826215	In vitro evaluation of periapical lesion-derived stem cells for dental pulp tissue engineering.
Dmp1	34799645	Generation of two multipotent mesenchymal progenitor cell lines capable of osteogenic, mature osteocyte, adipogenic, and chondrogenic differentiation.
Dmp1	34786047	Screening of differentially expressed miRNAs during osteogenic/odontogenic differentiation of human dental pulp stem cells exposed to mechanical stress.
Dmp1	34753839	Enhancement of Odontoblastic Differentiation of Stem Cells from Exfoliated Deciduous Tooth Using N-acetylcysteine-An In Vitro Study.
Dmp1	34739612	The concurrent stimulation of Wnt and FGF8 signaling induce differentiation of dental mesenchymal cells into odontoblast-like cells.
Dmp1	34693428	[Effect of enamel matrix protein on osteogenic and adipogenic differentiation of dental pulp stem cells of deciduous teeth through miR-32].
Dmp1	34659507	DNCP induces the differentiation of induced pluripotent stem cells into odontoblasts by activating the Smad/p-Smad and p38/p-p38 signaling pathways.
Dmp1	34653678	SNHG7 promotes the osteo/dentinogenic differentiation ability of human dental pulp stem cells by interacting with hsa-miR-6512-3p in an inflammatory microenvironment.
Dmp1	34641172	Chitosan-Based Accelerated Portland Cement Promotes Dentinogenic/Osteogenic Differentiation and Mineralization Activity of SHED.
Dmp1	34641117	Synergies of Human Umbilical Vein Endothelial Cell-Laden Calcium Silicate-Activated Gelatin Methacrylate for Accelerating 3D Human Dental Pulp Stem Cell Differentiation for Endodontic Regeneration.
Dmp1	34603453	Neu5Ac Induces Human Dental Pulp Stem Cell Osteo-/Odontoblastic Differentiation by Enhancing MAPK/ERK Pathway Activation.
Dmp1	34456188	MiR-148a-3p Regulates the Invasion and Odontoblastic Differentiation of Human Dental Pulp Stem Cells via the Wnt1/β-Catenin Pathway.
Dmp1	34443162	Mineral Trioxide Aggregate (MTA) Upregulates the Expression of DMP1 in Direct Pulp Capping in the Rat Molar.
Dmp1	34440133	Bidirectional Differentiation of Human-Derived Stem Cells Induced by Biomimetic Calcium Silicate-Reinforced Gelatin Methacrylate Bioink for Odontogenic Regeneration.
Dmp1	34411285	Expression of nitric oxide synthases in rat odontoblasts and the role of nitric oxide in odontoblastic differentiation of rat dental papilla cells.
Dmp1	34400302	The colocalizations of pulp neural stem cells markers with dentin matrix protein-1, dentin sialoprotein and dentin phosphoprotein in human denticle (pulp stone) lining cells.
Dmp1	34308571	Isolation and Differentiation of Adipose-Derived Stem Cells into Odontoblast-Like Cells: A Preliminary In Vitro Study.
Dmp1	34293356	Endocannabinoids Regulate Stem Cells of the Apical Papilla via a Cannabinoid Receptor and TRPV1-Independent Mechanism.
Dmp1	34266707	Mechanical assessment and odontogenic behavior of a 3D-printed mesoporous calcium silicate/calcium sulfate/poly-ε-caprolactone composite scaffold.
Dmp1	34249919	Silencing VEGFR-2 Hampers Odontoblastic Differentiation of Dental Pulp Stem Cells.
Dmp1	34154572	Depletion of EREG enhances the osteo/dentinogenic differentiation ability of dental pulp stem cells via the p38 MAPK and Erk pathways in an inflammatory microenvironment.
Dmp1	34142719	Pyrophosphate inhibits periodontal ligament stem cell differentiation and mineralization through MAPK signaling pathways.
Dmp1	34030523	C5a complement receptor modulates odontogenic dental pulp stem cell differentiation under hypoxia.
Dmp1	34018358	[The Mechanism of GREM1's Effect on Osteogenic/Odontogenic Differentiation of Stem Cells from Apical Papilla].
Dmp1	33902010	Xenogeneic dentin matrix as a scaffold for biomineralization and induced odontogenesis.
Dmp1	33809391	Epigallocatechin-3-Gallate Promotes Osteo-/Odontogenic Differentiation of Stem Cells from the Apical Papilla through Activating the BMP-Smad Signaling Pathway.
Dmp1	33684230	LncRNA, PLXDC2-OT promoted the osteogenesis potentials of MSCs by inhibiting the deacetylation function of RBM6/SIRT7 complex and OSX specific isoform.
Dmp1	33652017	Vascular Endothelial Growth Factor and/or Nerve Growth Factor Treatment Induces Expression of Dentinogenic, Neuronal, and Healing Markers in Stem Cells of the Apical Papilla.
Dmp1	33520954	Laminin-Modified Dental Pulp Extracellular Matrix for Dental Pulp Regeneration.
Dmp1	33482900	Resolvin E1 accelerates pulp repair by regulating inflammation and stimulating dentin regeneration in dental pulp stem cells.
Dmp1	33463282	Engineering a Self-Assembling Leucine Zipper Hydrogel System with Function-Specific Motifs for Tissue Regeneration.
Matn1	36847866	Impaired function of skeletal stem cells derived from growth plates in ovariectomized mice.
Matn1	23149415	Enhanced Angpt1/Tie2 signaling affects the differentiation and long-term repopulation ability of hematopoietic stem cells.
Matn1	18282772	Enhancing and maintaining chondrogenesis of synovial fibroblasts by cartilage extracellular matrix protein matrilins.
Matn1	16877353	Functional knockout of the matrilin-3 gene causes premature chondrocyte maturation to hypertrophy and increases bone mineral density and osteoarthritis.
Matn1	16364200	Molecular and cellular characterization during chondrogenic differentiation of adipose tissue-derived stromal cells in vitro and cartilage formation in vivo.
Prkg2	35313961	Prkg2 regulates alveolar type 2-mediated re-alveolarization.
Prkg2	34318850	Candidate kinases for adipogenesis and osteoblastogenesis from human bone marrow mesenchymal stem cells.
Prkg2	33887582	Generation of induced pluripotent stem cell line (IGIBi007-A) from a patient with a novel acromesomelic dysplasia, PRKG2 type (AMDP).
Prkg2	32124961	Unraveling the genetic causes in large pedigrees with gout by whole‑exome sequencing.
Prkg2	21898684	Discovery of nonsteroidal anti-inflammatory drug and anticancer drug enhancing reprogramming and induced pluripotent stem cell generation.
Prkg2	19543319	Cyclic GMP-dependent protein kinase II inhibits cell proliferation, Sox9 expression and Akt phosphorylation in human glioma cell lines.
Sox6	36819101	TGFβ3, dibutyryl cAMP and a notch inhibitor modulate phenotype late in stem cell-derived dopaminergic neuron maturation.
Sox6	36232654	Sox6 Differentially Regulates Inherited Myogenic Abilities and Muscle Fiber Types of Satellite Cells Derived from Fast- and Slow-Type Muscles.
Sox6	35618038	Tenofovir disoproxil fumarate-mediated γ-globin induction is correlated with the suppression of trans-acting factors in CD34(+) progenitor cells: A role in the reactivation of fetal hemoglobin.
Sox6	35479408	Algorithmic reconstruction of glioblastoma network complexity.
Sox6	35474736	MicroRNA-378 contributes to osteoarthritis by regulating chondrocyte autophagy and bone marrow mesenchymal stem cell chondrogenesis.
Sox6	35409417	Direct Reprogramming and Induction of Human Dermal Fibroblasts to Differentiate into iPS-Derived Nucleus Pulposus-like Cells in 3D Culture.
Sox6	35387326	Intra-Articular Injection of Adipose-Derived Stem Cells Ameliorates Pain and Cartilage Anabolism/Catabolism in Osteoarthritis: Preclinical and Clinical Evidences.
Sox6	35357607	Transcriptome expression profiles associated with diabetic nephropathy development.
Sox6	35151341	Infrapatellar fat pad adipose-derived stem cells co-cultured with articular chondrocytes from osteoarthritis patients exhibit increased chondrogenic gene expression.
Sox6	35108528	SoxD genes are required for adult neural stem cell activation.
Sox6	35036586	Dcx expression defines a subpopulation of Gdf5 (+) cells with chondrogenic potentials in E12.5 mouse embryonic limbs.
Sox6	35003571	Lysine-specific histone demethylase 1 inhibition enhances robust fetal hemoglobin induction in human β(0)-thalassemia/hemoglobin E erythroid cells.
Sox6	34900977	Effect of Amniotic Membrane/Collagen-Based Scaffolds on the Chondrogenic Differentiation of Adipose-Derived Stem Cells and Cartilage Repair.
Sox6	34678205	Pluripotent stem cell derived dopaminergic subpopulations model the selective neuron degeneration in Parkinson's disease.
Sox6	34450254	Bi-directional gene activation and repression promote ASC differentiation and enhance bone healing in osteoporotic rats.
Sox6	34379783	Transcriptional silencing of fetal hemoglobin expression by NonO.
Sox6	34268255	Level of miR-101a and miR-107 in Human Adipose Mesenchymal Stem Cells Committed to Insulin-producing Cells.
Sox6	33931742	Targeting protein lysine methyltransferase G9A impairs self-renewal of chronic myelogenous leukemia stem cells via upregulation of SOX6.
Sox6	33435725	Infrapatellar Fat Pads-Derived Stem Cell Is a Favorable Cell Source for Articular Cartilage Tissue Engineering: An In Vitro and Ex Vivo Study Based on 3D Organized Self-Assembled Biomimetic Scaffold.
Sox6	33279721	Inhibition of lncRNA MAAT Controls Multiple Types of Muscle Atrophy by cis- and trans-Regulatory Actions.
Sox6	32960357	miR-23a-3p regulated by LncRNA SNHG5 suppresses the chondrogenic differentiation of human adipose-derived stem cells via targeting SOX6/SOX5.
Sox6	32946669	MiR-17-3p inhibits osteoblast differentiation by downregulating Sox6 expression.
Sox6	32813854	Retraction notice for: \PDK2 promotes chondrogenic differentiation of mesenchymal stem cells by upregulation of Sox6 and activation of JNK/MAPK/ERK pathway\" [Braz J Med Biol Res (2017) 50(2): e5988]."
Sox6	32415069	Oncogenic hijacking of a developmental transcription factor evokes vulnerability toward oxidative stress in Ewing sarcoma.
Sox6	32393435	Adult chondrogenesis and spontaneous cartilage repair in the skate, Leucoraja erinacea.
Sox6	32329217	Activation of the SOX-5, SOX-6, and SOX-9 Trio of Transcription Factors Using a Gene-Activated Scaffold Stimulates Mesenchymal Stromal Cell Chondrogenesis and Inhibits Endochondral Ossification.
Sox6	32253238	Multifaceted actions of Zeb2 in postnatal neurogenesis from the ventricular-subventricular zone to the olfactory bulb.
Sox6	32088305	Belinostat resolves skin barrier defects in atopic dermatitis by targeting the dysregulated miR-335:SOX6 axis.
Sox6	32080885	Local rewiring of genome-nuclear lamina interactions by transcription.
Sox6	31924121	Human umbilical cord mesenchymal stem cells-derived exosomes transfers microRNA-19a to protect cardiomyocytes from acute myocardial infarction by targeting SOX6.
Sox6	31871118	Rainbow trout slow myoblast cell culture as a model to study slow skeletal muscle, and the characterization of mir-133 and mir-499 families as a case study.
Sox6	31823726	miR-380-3p regulates melanogenesis by targeting SOX6 in melanocytes from alpacas (Vicugna pacos).
Sox6	31778851	Gene expression markers in horse articular chondrocytes: Chondrogenic differentiaton IN VITRO depends on the proliferative potential and ageing. Implication for tissue engineering of cartilage.
Sox6	31760770	Sox6 as a new modulator of renin expression in the kidney.
Sox6	31061832	Large-Scale Generation and Characterization of Homogeneous Populations of Migratory Cortical Interneurons from Human Pluripotent Stem Cells.
Sox6	30957437	Dual functional nanoparticles containing SOX duo and ANGPT4 shRNA for osteoarthritis treatment.
Sox6	30902252	Roles and regulation of SOX transcription factors in skeletogenesis.
Sox6	30667104	LncRNA Riken-201 and Riken-203 modulates neural development by regulating the Sox6 through sequestering miRNAs.
Sox6	30606481	MicroRNA-135a-5p promotes neuronal differentiation of pluripotent embryonal carcinoma cells by repressing Sox6/CD44 pathway.
Sox6	30526665	Gene expression profiling of chondrogenic differentiation by dexamethasone-conjugated polyethyleneimine with SOX trio genes in stem cells.
Sox6	30484378	SOX-6, 9-Transfected Adipose Stem Cells to Treat Surgically-Induced Osteoarthritis in Goats.
Sox6	30270042	Structural Remodeling of the Human Colonic Mesenchyme in Inflammatory Bowel Disease.
Sox6	30086079	Klhl14 Antisense RNA is a Target of Key Skeletogenic Transcription Factors in the Developing Intervertebral Disc.
Sox6	29659575	Synergistic co-regulation and competition by a SOX9-GLI-FOXA phasic transcriptional network coordinate chondrocyte differentiation transitions.
Sox6	29490569	Synthesis and in vitro evaluation of thermosensitive hydrogel scaffolds based on (PNIPAAm-PCL-PEG-PCL-PNIPAAm)/Gelatin and (PCL-PEG-PCL)/Gelatin for use in cartilage tissue engineering.
Sox6	29321139	BMP/SMAD Pathway Promotes Neurogenesis of Midbrain Dopaminergic Neurons In Vivo and in Human Induced Pluripotent and Neural Stem Cells.
Sox6	29085053	Shockwaves Inhibit Chondrogenic Differentiation of Human Mesenchymal Stem Cells in Association with Adenosine and A2B Receptors.
Sox6	29031500	Transcription and Signaling Regulators in Developing Neuronal Subtypes of Mouse and Human Enteric Nervous System.
Sox6	28768505	Tough decoy targeting of predominant let-7 miRNA species in adult human hematopoietic cells.
Sox6	28694260	Coup-TF1 and Coup-TF2 control subtype and laminar identity of MGE-derived neocortical interneurons.
Sox6	28687615	SOX5/6/21 Prevent Oncogene-Driven Transformation of Brain Stem Cells.
Sox6	28665279	Modified methods for efficiently differentiating human embryonic stem cells into chondrocyte-like cells.
Sox6	28490391	MicroRNA-499-5p regulates porcine myofiber specification by controlling Sox6 expression.
Sox6	28447755	Gene expression profile in human induced pluripotent stem cells: Chondrogenic differentiation in vitro, part A.
Sox6	28397402	MicroRNAs can effectively induce formation of insulin-producing cells from mesenchymal stem cells.
Sox6	28225870	PDK2 promotes chondrogenic differentiation of mesenchymal stem cells by upregulation of Sox6 and activation of JNK/MAPK/ERK pathway.
Sox6	29527227	Successful Low-Cost Scaffold-Free Cartilage Tissue Engineering Using Human Cartilage Progenitor Cell Spheroids Formed by Micromolded Nonadhesive Hydrogel.
Sox6	28005327	Construction of PLGA Nanoparticles Coated with Polycistronic SOX5, SOX6, and SOX9 Genes for Chondrogenesis of Human Mesenchymal Stem Cells.
Sox6	27987073	Comparison of Four Protocols to Generate Chondrocyte-Like Cells from Human Induced Pluripotent Stem Cells (hiPSCs).
Sox6	27881681	A Novel Regulatory Mechanism of Type II Collagen Expression via a SOX9-dependent Enhancer in Intron 6.
Sox6	27880909	Nfix Induces a Switch in Sox6 Transcriptional Activity to Regulate MyHC-I Expression in Fetal Muscle.
Sox6	27873367	miR-219 attenuates demyelination in cuprizone-induced demyelinated mice by regulating monocarboxylate transporter 1.
Sox6	27769165	Distinct gene expression program dynamics during erythropoiesis from human induced pluripotent stem cells compared with adult and cord blood progenitors.
Sox6	27503950	Epigenetic control of exercise training-induced cardiac hypertrophy by miR-208.
Sox6	27426080	SoxD Transcription Factors: Multifaceted Players of Neural Development.
Sox6	27248133	Chordoma-derived cell line U-CH1-N recapitulates the biological properties of notochordal nucleus pulposus cells.
Sox6	26923596	Yap1 Regulates Multiple Steps of Chondrocyte Differentiation during Skeletal Development and Bone Repair.
Sox6	26893351	The transcription factor SOX6 contributes to the developmental origins of obesity by promoting adipogenesis.
Sox6	26679864	Pomalidomide reverses γ-globin silencing through the transcriptional reprogramming of adult hematopoietic progenitors.
Sox6	26655730	Role of microRNA-21 in the formation of insulin-producing cells from pancreatic progenitor cells.
Sox6	26525805	Sox13 functionally complements the related Sox5 and Sox6 as important developmental modulators in mouse spinal cord oligodendrocytes.
Sox6	26354117	Bioimaging: An Useful Tool to Monitor Differentiation of Human Embryonic Stem Cells into Chondrocytes.
Sox6	26345464	Transcription factors Sox5 and Sox6 exert direct and indirect influences on oligodendroglial migration in spinal cord and forebrain.
Sox6	26029872	Trbp regulates heart function through microRNA-mediated Sox6 repression.
Sox6	25546433	Identification of SCAN domain zinc-finger gene ZNF449 as a novel factor of chondrogenesis.
Sox6	25541962	Investigating microenvironmental regulation of human chordoma cell behaviour.
Sox6	25497570	AMP-activated protein kinase (AMPK) activity negatively regulates chondrogenic differentiation.
Sox6	25491368	Vitamin C induces a pluripotent state in mouse embryonic stem cells by modulating microRNA expression.
Sox6	25457384	SCF-mediated γ-globin gene expression in adult human erythroid cells is associated with KLF1, BCL11A and SOX6 down-regulation.
Sox6	25363628	Sox5 controls dorsal progenitor and interneuron specification in the spinal cord.
Sox6	25335966	Contractile and metabolic properties of engineered skeletal muscle derived from slow and fast phenotype mouse muscle.
Sox6	25127144	Sox6 and Otx2 control the specification of substantia nigra and ventral tegmental area dopamine neurons.
Sox6	25068118	Sustained ERK activation underlies reprogramming in regeneration-competent salamander cells and distinguishes them from their mammalian counterparts.
Sox6	24692107	Dlx5 and mef2 regulate a novel runx2 enhancer for osteoblast-specific expression.
Sox6	24648313	Teneurin-4, a transmembrane protein, is a novel regulator that suppresses chondrogenic differentiation.
Sox6	24647564	Stem cells protect the bronchial stump in rat, increasing Sox6, Col2a1, and Agc1 expression.
Sox6	24606204	Serum- and growth-factor-free three-dimensional culture system supports cartilage tissue formation by promoting collagen synthesis via Sox9-Col2a1 interaction.
Sox6	24501124	Positive feedback loop between Sox2 and Sox6 inhibits neuronal differentiation in the developing central nervous system.
Sox6	24478716	Primitive and definitive erythropoiesis in mammals.
Sox6	24449344	Brief report: importance of SOX8 for in vitro chondrogenic differentiation of human mesenchymal stromal cells.
Sox6	24269712	Redundancy in regulation of chondrogenesis in MIA/CD-RAP-deficient mice.
Sox6	24144697	TAK1 regulates SOX9 expression in chondrocytes and is essential for postnatal development of the growth plate and articular cartilages.
Sox6	24097041	Subcortical origins of human and monkey neocortical interneurons.
Sox6	24066135	Sox6 up-regulation by macrophage migration inhibitory factor promotes survival and maintenance of mouse neural stem/progenitor cells.
Sox6	24040263	MiR-499 regulates cell proliferation and apoptosis during late-stage cardiac differentiation via Sox6 and cyclin D1.
Sox6	23963638	Sox transcription factors require selective interactions with Oct4 and specific transactivation functions to mediate reprogramming.
Sox6	23085560	Chondrocytes extract from patients with osteoarthritis induces chondrogenesis in infrapatellar fat pad-derived stem cells.
Sox6	22965941	Clinical review: Genome-wide association studies of skeletal phenotypes: what we have learned and where we are headed.
Sox6	21645238	Role of Slug transcription factor in human mesenchymal stem cells.
Sox6	21421267	Chondrogenesis of adipose stem cells in a porous PLGA scaffold impregnated with plasmid DNA containing SOX trio (SOX-5,-6 and -9) genes.
Runx2	36918436	Recombinant Irisin Protects Against Alveolar Bone Destruction During Orthodontic Tooth Movement.
Runx2	36915734	Synergistic effects of enamel matrix derivatives and surface morphology of anodized titanium on osteogenic differentiation of bone marrow mesenchymal stem cells sheet.
Runx2	36913092	Downregulated FGFR3 Expression Inhibits In Vitro Osteogenic Differentiation of Bone Marrow Mesenchymal Stem Cells of Mice with TBXT Gene Mutation.
Runx2	36904236	Effectiveness of Apigenin, Resveratrol, and Curcumin as Adjuvant Nutraceuticals for Calvarial Bone Defect Healing: An In Vitro and Histological Study on Rats.
Runx2	36902135	Osteogenic and Adipogenic Differentiation Potential of Oral Cancer Stem Cells May Offer New Treatment Modalities.
Runx2	36896931	CircRBM23 regulates the switch between osteogenesis and adipogenesis of mesenchymal stem cells via sponging miR-338-3p.
Runx2	36894905	Oridonin alleviates the inhibitory effect of lipopolysaccharide on the proliferation and osteogenic potential of periodontal ligament stem cells by inhibiting endoplasmic reticulum stress and NF-κB/NLRP3 inflammasome signaling.
Runx2	36881345	microRNA-29b-3p/sirtuin-1/peroxisome proliferator-activated receptor γ suppress osteogenic differentiation.
Runx2	36879890	Long Non-Coding RNAs Within Macrophage-Derived Exosomes Promote BMSC Osteogenesis in a Bone Fracture Rat Model.
Runx2	36879181	NAT10 promotes osteogenic differentiation of periodontal ligament stem cells by regulating VEGFA-mediated PI3K/AKT signaling pathway through ac4C modification.
Runx2	36872435	[GLIS family zinc finger protein 2 (GLIS2) negatively regulates the Wnt/β-catenin pathway to inhibit the osteogenic differentiation of human bone marrow mesenchymal stem cells].
Runx2	36872331	TGM2 accelerates migration and differentiation of BMSCs by activating Wnt/β-catenin signaling.
Runx2	36871775	Family with sequence similarity 20 member B regulates osteogenic differentiation of bone marrow mesenchymal stem cells on titanium surfaces.
Runx2	36863932	Transplanted mesenchymal stromal cells are unable to migrate to the bone surface and subsequently improve osteogenesis in glucocorticoid-induced osteoporosis.
Runx2	36861967	O-GlcNAc glycosylation orchestrates fate decision and niche function of bone marrow stromal progenitors.
Runx2	36857798	Engeletin alleviates erastin-induced oxidative stress and protects against ferroptosis via Nrf2/Keap1 pathway in bone marrow mesenchymal stem cells.
Runx2	36850190	Preparation and In Vitro Evaluation of Chitosan-g-Oligolactide Based Films and Macroporous Hydrogels for Tissue Engineering.
Runx2	36845968	Regulation of Chondrocyte Differentiation by miR-455-3p Secreted by Bone Marrow Stem Cells through Phosphatase and Tensin Homolog Deleted on Chromosome Ten/Phosphoinositide 3-Kinase-Protein Kinase B.
Runx2	36845904	Extended preconditioning on soft matrices directs human mesenchymal stem cell fate via YAP transcriptional activity and chromatin organization.
Runx2	36839981	Pleiotrophin-Loaded Mesoporous Silica Nanoparticles as a Possible Treatment for Osteoporosis.
Runx2	36837578	Effects of Enamel Matrix Derivative on Cell Spheroids Made of Stem Cells Obtained from the Gingiva on Osteogenic Differentiation.
Runx2	36837023	Novel Artificial Scaffold for Bone Marrow Regeneration: Honeycomb Tricalcium Phosphate.
Runx2	36829201	A novel chondrocyte sheet fabrication using human-induced pluripotent stem cell-derived expandable limb-bud mesenchymal cells.
Runx2	36825223	Triple-functional bone adhesive with enhanced internal fixation, bacteriostasis and osteoinductive properties for open fracture repair.
Runx2	36824372	Polycaprolactone-collagen nanofibers loaded with dexamethasone and simvastatin as an osteoinductive and immunocompatible scaffold for bone regeneration applications.
Runx2	36817003	Repairing rat calvarial defects by adipose mesenchymal stem cells and novel freeze-dried three-dimensional nanofibrous scaffolds.
Runx2	36812709	Repair of critical-sized rat cranial defects with RADA16-W9 self-assembled peptide hydrogel.
Runx2	36803359	Directed differentiation of human iPSCs to functional ovarian granulosa-like cells via transcription factor overexpression.
Runx2	36793138	Regulon active landscape reveals cell development and functional state changes of human primary osteoblasts in vivo.
Runx2	36789537	Long non-coding RNA telomerase RNA elements improve glucocorticoid-induced osteoporosis by EZH2 to regulate DKK1.
Runx2	36782035	Methyltransferase-like 3 modulates osteogenic differentiation of adipose-derived stem cells in osteoporotic rats.
Runx2	36777717	miR-141-3p Targeted SIRT1 to Inhibit Osteogenic Differentiation of Bone Marrow Mesenchymal Stem Cells.
Runx2	36775021	Glucagon-like peptide-1 receptor promotes osteoblast differentiation of dental pulp stem cells and bone formation in a zebrafish scale regeneration model.
Runx2	36773322	Copper-deposited diatom-biosilica enhanced osteogenic potential in periodontal ligament stem cells and rat cranium.
Runx2	36764297	BMP4-SMAD1/5/9-RUNX2 pathway activation inhibits neurogenesis and oligodendrogenesis in Alzheimer's patients' iPSCs in senescence-related conditions.
Runx2	36759894	Calcium-to-phosphorus releasing ratio affects osteoinductivity and osteoconductivity of calcium phosphate bioceramics in bone tissue engineering.
Runx2	36748349	Lidocaine inhibits osteogenic differentiation of human dental pulp stem cells in vitro.
Runx2	36746996	Synthesis, characterization, and evaluation of Hesperetin nanocrystals for regenerative dentistry.
Runx2	36740874	Regulation of bone and fat balance by Fructus Ligustri Lucidi in ovariectomized mice.
Runx2	36740185	Protein Kinase D2 and D3 Promote Prostate Cancer Cell Bone Metastasis by Positively Regulating Runx2 in a MEK/ERK1/2-Dependent Manner.
Runx2	36739675	L-cysteine aided polyaniline capped SrO(2) nanoceramics: Assessment of MC3T3-E1-arbitrated osteogenesis and anti-bactericidal efficacy on the polyurethane 2D nanofibrous substrate.
Runx2	36733970	ROS-scavenging hydrogel as protective carrier to regulate stem cells activity and promote osteointegration of 3D printed porous titanium prosthesis in osteoporosis.
Runx2	36714330	Bone microenvironment regulative hydrogels with ROS scavenging and prolonged oxygen-generating for enhancing bone repair.
Runx2	36709630	Chitosan-coated and thymol-loaded polymeric semi-interpenetrating hydrogels: An effective platform for bioactive molecule delivery and bone regeneration in vivo.
Runx2	36708852	Tissue engineering at the dentin-pulp interface using human treated dentin scaffolds conditioned with DMP1 or BMP2 plasmid DNA-carrying calcium phosphate nanoparticles.
Runx2	36705490	Osteogenic effect of crocin in human periodontal ligament stem cells via Wnt/β-catenin signaling.
Runx2	36705430	METTL3 potentiates osteogenic differentiation of bone marrow mesenchymal stem cells via IGF2BP1/m6A/RUNX2.
Runx2	36704428	Evaluation of the osteogenic effect of apigenin on human mesenchymal stem cells by inhibiting inflammation through modulation of NF-κB/IκBα.
Runx2	36701091	Biocompatibility of Veratric Acid-Encapsulated Chitosan/Methylcellulose Hydrogel: Biological Characterization, Osteogenic Efficiency with In Silico Molecular Modeling.
Runx2	36685387	ZDHHC16 restrains osteogenic differentiation of bone marrow mesenchymal stem cells by inhibiting phosphorylation of CREB.
Runx2	36682590	2,4-di-tert-butylphenol exposure impairs osteogenic differentiation.
Runx2	36680788	Design and development of biodegradable POSS-PCL-Zeolite (β) nano-scaffold for potential applications in bone regeneration.
Runx2	36676667	Assessment of the Impacts of Centipeda minima (L.) on Cell Viability, and Osteogenic Differentiation of Mesenchymal Stem Cell Spheroids.
Runx2	36674753	Effect of Octacalcium Phosphate Crystals on the Osteogenic Differentiation of Tendon Stem/Progenitor Cells In Vitro.
Runx2	36670417	Risk factors associated with low bone mineral density in children with idiopathic scoliosis: a scoping review.
Runx2	36669606	HWJMSC-derived extracellular vesicles ameliorate IL-1β-induced chondrocyte injury through regulation of the BMP2/RUNX2 axis via up-regulation TFRC.
Runx2	36645914	Metformin increases bone marrow adipose tissue by promoting mesenchymal stromal cells apoptosis.
Runx2	36643229	Transforming growth factor-β1 promotes early odontoblastic differentiation of dental pulp stem cells via activating AKT, Erk1/2 and p38 MAPK pathways.
Runx2	36637404	In vitro biological evaluation of epigallocatechin gallate (EGCG) release from three-dimensional printed (3DP) calcium phosphate bone scaffolds.
Runx2	36635477	Hyaluronic acid and multiwalled carbon nanotubes as bioink additives for cartilage tissue engineering.
Runx2	36617832	Galangin inhibits lipopolysaccharide-induced inflammation and stimulates osteogenic differentiation of bone marrow mesenchymal stem cells via regulation of AKT/mTOR signaling.
Runx2	36614148	Silver Nanoparticles Alone or in Combination with Calcium Hydroxide Modulate the Viability, Attachment, Migration, and Osteogenic Differentiation of Human Mesenchymal Stem Cells.
Runx2	36606680	Bioprinting EphrinB2-Modified Dental Pulp Stem Cells with Enhanced Osteogenic Capacity for Alveolar Bone Engineering.
Runx2	36604049	Immediate stress dissipation in dual cross-link hydrogels controls osteogenic commitment of mesenchymal stem cells.
Runx2	36603788	Total flavonoids of Litchi seed attenuate stem cell-like properties in breast cancer by regulating Notch3 signaling pathway.
Runx2	36599452	Osteoinductive and Osteogenic Capacity of Freeze-Dried Bovine Bone Compared to Deproteinized Bovine Bone Mineral Scaffold in Human Umbilical Cord Mesenchymal Stem Cell Culture: An In Vitro Study.
Runx2	36594090	RUNX2 stabilization by long non-coding RNAs contributes to hypertrophic changes in human chondrocytes.
Runx2	36590514	Non-additive effect of the DNA methylation inhibitor, 5-Aza-dC, and glass as a culture surface on osteogenic differentiation.
Runx2	36586671	Generation of bioactive MSC-EVs for bone tissue regeneration by tauroursodeoxycholic acid treatment.
Runx2	36586575	Cell Wall Mannan of Candida Attenuates Osteogenic Differentiation by Human Dental Pulp Cells.
Runx2	36585232	[Activation of Notch signaling in bone marrow stromal cells promotes osteogenesis in mice in vitro].
Runx2	36583114	Notoginsenoside R1 Promotes Proliferation and Osteogenic Differentiation of hPDLSCs via Wnt/β-Catenin Signaling Pathway.
Runx2	36577689	Erythropoietin induces odontoblastic differentiation of human-derived pulp stem cells via EphB4-Mediated MAPK signaling pathway.
Runx2	36577150	Macrophage migration inhibitory factor (MIF) inhibitor iSO-1 promotes staphylococcal protein A-induced osteogenic differentiation by inhibiting NF-κB signaling pathway.
Runx2	36575539	Effect of glucose depletion and fructose administration during chondrogenic commitment in human bone marrow-derived stem cells.
Runx2	36572886	Exosomes derived from miR-338-3p-modified adipose stem cells inhibited inflammation injury of chondrocytes via targeting RUNX2 in osteoarthritis.
Runx2	36571070	Concentrated Growth Factors Combined with Lipopolysaccharide Stimulate the In Vitro Regenerative and Osteogenic Activities of Human Dental Pulp Stem Cells by Balancing Inflammation.
Runx2	36565809	microRNA-142-3p regulates osteogenic differentiation of human periodontal ligament stem cells via mediating SGK1.
Runx2	36556927	Osteogenic Potential of Monosodium Urate Crystals in Synovial Mesenchymal Stem Cells.
Runx2	36549151	Mimicking bone matrix through coaxial electrospinning of core-shell nanofibrous scaffold for improving neurogenesis bone regeneration.
Runx2	36547974	Comparative analysis of proliferative and multilineage differentiation potential of human periodontal ligament stem cells from maxillary and mandibular molars.
Runx2	36547525	Positive Effects of UV-Photofunctionalization of Titanium Oxide Surfaces on the Survival and Differentiation of Osteogenic Precursor Cells-An In Vitro Study.
Runx2	36547073	Regulatory Effects and Mechanism of Action of Green Tea Polyphenols on Osteogenesis and Adipogenesis in Human Adipose Tissue-Derived Stem Cells.
Runx2	36541285	Glycyrrhizic acid alters the hyperoxidative stress-induced differentiation commitment of MSCs by activating the Wnt/β-catenin pathway to prevent SONFH.
Runx2	36538966	Effective role of Curcumin on expression regulation of EZH2 histone methyltransferase as a dynamic epigenetic factor in osteogenic differentiation of human mesenchymal stem cells.
Runx2	36522666	The role of miRNA and lncRNA in heterotopic ossification pathogenesis.
Runx2	36516336	Periplaneta americana extract promotes osteoblast differentiation of human alveolar bone marrow mesenchymal stem cells.
Runx2	36499158	BMP/Smad Pathway Is Involved in Lithium Carbonate-Induced Neural-Tube Defects in Mice and Neural Stem Cells.
Runx2	36495169	CCK regulates osteogenic differentiation through TNFα/NF-κB in peri-implantitis.
Runx2	36481320	Mesenchymal stem/stromal cells from a transplanted, asymptomatic patient with Fanconi anemia exhibit an aging-like phenotype and dysregulated expression of genes implicated in hematopoiesis and myelodysplasia.
Runx2	36475280	TRPV4 activation enhances compressive properties and glycosaminoglycan deposition of equine neocartilage sheets.
Runx2	36473889	The potential effect of BMSCs with miR-27a in improving steroid-induced osteonecrosis of the femoral head.
Runx2	36472228	Polybetaine-enhanced hybrid ionomer cement shows improved total biological effect with bacterial resistance and cellular stimulation.
Runx2	36470073	Intracellular and extracellular moesins differentially regulate Src activity and β-catenin translocation to the nucleus in breast cancer cells.
Runx2	36465561	A multi-omics study to characterize the transdifferentiation of human dermal fibroblasts to osteoblast-like cells.
Runx2	36458950	Tideglusib enhances odontogenic differentiation in human dental pulp stem cells in vitro.
Runx2	36458467	ALK-5 Inhibitors for Efficient Derivation of Mesenchymal Stem Cells from Human Embryonic Stem Cells.
Runx2	36451863	m(6)A reader hnRNPA2B1 drives multiple myeloma osteolytic bone disease.
Runx2	36451000	Evaluation of osteogenic induction potency of miR-27a-3p in adipose tissue-derived human mesenchymal stem cells (AD-hMSCs).
Runx2	36446942	Efficacy of soluble lansoprazole-impregnated beta-tricalcium phosphate for bone regeneration.
Satb2	36589740	Transcriptional regulation of Satb1 in mouse trophoblast stem cells.
Satb2	36517907	circ-Iqsec1 induces bone marrow-derived mesenchymal stem cell (BMSC) osteogenic differentiation through the miR-187-3p/Satb2 signaling pathway.
Satb2	36430334	Aberrant Cortical Layer Development of Brain Organoids Derived from Noonan Syndrome-iPSCs.
Satb2	36420663	Differentiation of osteoblasts: the links between essential transcription factors.
Satb2	36357614	Dorsoventral Arrangement of Lateral Hypothalamus Populations in the Mouse Hypothalamus: a Prosomeric Genoarchitectonic Analysis.
Satb2	36046338	Production of human entorhinal stellate cell-like cells by forward programming shows an important role of Foxp1 in reprogramming.
Satb2	35981635	Periodontal ligament fibroblasts-derived exosomes induced by PGE(2) inhibit human periodontal ligament stem cells osteogenic differentiation via activating miR-34c-5p/SATB2/ERK.
Satb2	35769281	LncRNA BC083743 Silencing Exacerbated Osteoporosis by Regulating the miR-103-3p/SATB2 Axis to Inhibit Osteogenic Differentiation.
Satb2	35753011	Fut9 Deficiency Causes Abnormal Neural Development in the Mouse Cerebral Cortex and Retina.
Satb2	35479408	Algorithmic reconstruction of glioblastoma network complexity.
Satb2	35326417	Chromatin Reorganization during Myoblast Differentiation Involves the Caspase-Dependent Removal of SATB2.
Satb2	35322011	Deficiency of N-glycanase 1 perturbs neurogenesis and cerebral development modeled by human organoids.
Satb2	35152538	Chronic alcohol exposure induces hepatocyte damage by inducing oxidative stress, SATB2 and stem cell-like characteristics, and activating lipogenesis.
Satb2	35140581	Long-Term Functional and Cytoarchitectonic Effects of the Systemic Administration of the Histamine H(1) Receptor Antagonist/Inverse Agonist Chlorpheniramine During Gestation in the Rat Offspring Primary Motor Cortex.
Satb2	34931379	YAP maintains the production of intermediate progenitor cells and upper-layer projection neurons in the mouse cerebral cortex.
Satb2	34863303	A novel mutation of SATB2 inhibits odontogenesis of human dental pulp stem cells through Wnt/β-catenin signaling pathway.
Satb2	34859959	Ethanol exposure of human pancreatic normal ductal epithelial cells induces EMT phenotype and enhances pancreatic cancer development in KC (Pdx1-Cre and LSL-Kras(G12D) ) mice.
Satb2	34780471	The genome variation and developmental transcriptome maps reveal genetic differentiation of skeletal muscle in pigs.
Satb2	34582804	SATB2 preserves colon stem cell identity and mediates ileum-colon conversion via enhancer remodeling.
Satb2	34440465	Regional Specific Differentiation of Integumentary Organs: Regulation of Gene Clusters within the Avian Epidermal Differentiation Complex and Impacts of SATB2 Overexpression.
Satb2	34309606	Generation, Maintenance, and Characterization of Human Pluripotent Stem Cell-derived Intestinal and Colonic Organoids.
Satb2	34244292	ZFP451-mediated SUMOylation of SATB2 drives embryonic stem cell differentiation.
Satb2	34240503	Regional specific differentiation of integumentary organs: SATB2 is involved in α- and β-keratin gene cluster switching in the chicken.
Satb2	34184026	scRNA sequencing uncovers a TCF4-dependent transcription factor network regulating commissure development in mouse.
Satb2	34036629	Aberrant expression of SATB2, CDX2, CDH17 and CK20 in hepatocellular carcinoma: a pathological, clinical and outcome study.
Satb2	34019815	A eutherian-specific microRNA controls the translation of Satb2 in a model of cortical differentiation.
Satb2	33660290	Special AT-rich sequence-binding protein 2 (Satb2) synergizes with Bmp9 and is essential for osteo/odontogenic differentiation of mouse incisor mesenchymal stem cells.
Satb2	33541282	Most colitis associated carcinomas lack expression of LGR5: a preliminary study with implications for unique pathways of carcinogenesis compared to sporadic colorectal carcinoma.
Satb2	33527896	SATB2 induction of a neural crest mesenchyme-like program drives melanoma invasion and drug resistance.
Satb2	33309262	SATB2 is not a reliable diagnostic marker for distinguishing between oral osteosarcoma and fibro-osseous lesions of the jaws.
Satb2	33187685	YJ5 as an immunohistochemical marker of osteogenic lineage.
Satb2	33168583	Endocannabinoid signalling in stem cells and cerebral organoids drives differentiation to deep layer projection neurons via CB(1) receptors.
Satb2	33124191	SATB2 drives glioblastoma growth by recruiting CBP to promote FOXM1 expression in glioma stem cells.
Satb2	32929481	Early Chronic Intermittent Maternal Hyperoxygenation Impairs Cortical Development by Inhibition of Pax6-Positive Apical Progenitor Cell Proliferation.
Satb2	32885593	SATB2 is a novel biomarker and therapeutic target for cancer.
Satb2	32516596	Folding Keratin Gene Clusters during Skin Regional Specification.
Satb2	32484035	Role of Special AT-Rich Sequence-Binding Protein 2 in the Osteogenesis of Human Dental Mesenchymal Stem Cells.
Satb2	32383444	Direct Parabrachial-Cortical Connectivity.
Satb2	32379794	Effects of miR-103 by negatively regulating SATB2 on proliferation and osteogenic differentiation of human bone marrow mesenchymal stem cells.
Satb2	32345782	Long non-coding RNA H19 promotes osteogenic differentiation of human bone marrow-derived mesenchymal stem cells by regulating microRNA-140-5p/SATB2 axis.
Satb2	32329823	MiR-1301 promotes adipogenic and osteogenic differentiation of BMSCs by targeting Satb2.
Satb2	32203496	Astrocyte layers in the mammalian cerebral cortex revealed by a single-cell in situ transcriptomic map.
Satb2	32170161	Tead transcription factors differentially regulate cortical development.
Satb2	31914388	The Protein Tyrosine Phosphatase Receptor Delta Regulates Developmental Neurogenesis.
Satb2	31886333	SATB1-regulated transcriptome datasets of Rcho-1 rat trophoblast stem cells.
Satb2	31868578	Aberrant calcium channel splicing drives defects in cortical differentiation in Timothy syndrome.
Satb2	31680852	Snf2h Drives Chromatin Remodeling to Prime Upper Layer Cortical Neuron Development.
Satb2	31659145	LncRNA MALAT1 shuttled by bone marrow-derived mesenchymal stem cells-secreted exosomes alleviates osteoporosis through mediating microRNA-34c/SATB2 axis.
Satb2	31611335	\Females Are Not Just 'Protected' Males\": Sex-Specific Vulnerabilities in Placenta and Brain after Prenatal Immune Disruption."
Satb2	31602781	Higher expression of SATB2 in hepatocellular carcinoma of African Americans determines more aggressive phenotypes than those of Caucasian Americans.
Satb2	31378877	MicroRNA-449b-5p promotes the progression of osteoporosis by inhibiting osteogenic differentiation of BMSCs via targeting Satb2.
Satb2	31325654	Satb2 regulates proliferation and nuclear integrity of pre-osteoblasts.
Satb2	30975982	Minocycline mitigates the effect of neonatal hypoxic insult on human brain organoids.
Satb2	30692273	Zfp423 Regulates Skeletal Muscle Regeneration and Proliferation.
Satb2	30610188	The signaling axis atypical protein kinase C λ/ι-Satb2 mediates leukemic transformation of B-cell progenitors.
Satb2	30506733	microRNA-31 inhibition partially ameliorates the deficiency of bone marrow stromal cells from cleidocranial dysplasia.
Satb2	30329130	DOT1L promotes progenitor proliferation and primes neuronal layer identity in the developing cerebral cortex.
Satb2	30307948	Transcription factor programming of human ES cells generates functional neurons expressing both upper and deep layer cortical markers.
Satb2	30198149	Levels of miR-31 and its target genes in dermal mesenchymal cells of patients with psoriasis.
Satb2	30132874	Decrease of MiR-31 induced by TNF-α inhibitor activates SATB2/RUNX2 pathway and promotes osteogenic differentiation in ethanol-induced osteonecrosis.
Satb2	29909059	miR-383 negatively regulates osteoblastic differentiation of bone marrow mesenchymal stem cells in rats by targeting Satb2.
Satb2	29896785	MicroRNA-31a-5p from aging BMSCs links bone formation and resorption in the aged bone marrow microenvironment.
Satb2	29806274	[Effect of vascular endothelial growth factor 165-loaded porous poly (ε-caprolactone) scaffolds on the osteogenic differentiation of adipose-derived stem cells].
Satb2	29761897	Chronic ethanol exposure of human pancreatic normal ductal epithelial cells induces cancer stem cell phenotype through SATB2.
Satb2	29566115	MiR-31 regulates the function of diabetic endothelial progenitor cells by targeting Satb2.
Satb2	29435145	TNF-α inhibits SATB2 expression and osteoblast differentiation through NF-κB and MAPK pathways.
Satb2	31966558	SATB2 induces stem-like properties and promotes epithelial-mesenchymal transition in hepatocellular carcinoma.
Satb2	29159500	Comparative analysis of molecular activity in dermal mesenchymal stem cells from different passages.
Satb2	29131265	Metformin reduces SATB2-mediated osteosarcoma stem cell-like phenotype and tumor growth via inhibition of N-cadherin/NF-kB signaling.
Satb2	29030963	Estrogen regulates stemness and senescence of bone marrow stromal cells to prevent osteoporosis via ERβ-SATB2 pathway.
Satb2	28939666	The E2A splice variant E47 regulates the differentiation of projection neurons via p57(KIP2) during cortical development.
Satb2	28887549	SATB2/β-catenin/TCF-LEF pathway induces cellular transformation by generating cancer stem cells in colorectal cancer.
Satb2	28825364	Derivation of Cortical Spheroids from Human Induced Pluripotent Stem Cells in a Suspension Bioreactor.
Satb2	28782628	Satb2(Cre/+) mouse as a tool to investigate cell fate determination in the developing neocortex.
Satb2	28648364	Differentiation of Human Pluripotent Stem Cells into Colonic Organoids via Transient Activation of BMP Signaling.
Satb2	28647514	Aqueous cigarette tar extracts disrupt corticogenesis from human embryonic stem cells in vitro.
Satb2	28607372	Enhanced derivation of human pluripotent stem cell-derived cortical glutamatergic neurons by a small molecule.
Satb2	28576771	BMP signaling orchestrates a transcriptional network to control the fate of mesenchymal stem cells in mice.
Satb2	28559988	MiR-31 is involved in the high glucose-suppressed osteogenic differentiation of human periodontal ligament stem cells by targeting Satb2.
Satb2	28551284	The nuclear hormone receptor gene Nr2c1 (Tr2) is a critical regulator of early retina cell patterning.
Satb2	28289135	The chromatin modifier Satb1 regulates cell fate through Fgf signalling in the early mouse embryo.
Satb2	28167342	Cellular transformation of human mammary epithelial cells by SATB2.
Satb2	27889318	Neurogenic Radial Glia-like Cells in Meninges Migrate and Differentiate into Functionally Integrated Neurons in the Neonatal Cortex.
Satb2	27784965	Special AT-rich sequence-binding protein 2 acts as a negative regulator of stemness in colorectal cancer cells.
Satb2	27632702	SATB2-Nanog axis links age-related intrinsic changes of mesenchymal stem cells from craniofacial bone.
Satb2	27599698	Transplantation of osteoporotic bone marrow stromal cells rejuvenated by the overexpression of SATB2 prevents alveolar bone loss in ovariectomized rats.
Satb2	27472393	Role of SATB2 in human pancreatic cancer: Implications in transformation and a promising biomarker.
Satb2	29254139	miR-449a inhibits colorectal cancer progression by targeting SATB2.
Satb2	27393518	Downregulation of SATB2 is critical for induction of epithelial-to-mesenchymal transition and invasion of NSCLC cells.
Satb2	26814051	Area-specific development of distinct projection neuron subclasses is regulated by postnatal epigenetic modifications.
Satb2	26194112	Investigation of genes important in neurodevelopment disorders in adult human brain.
Satb2	25996136	Lineage Tracing Using Cux2-Cre and Cux2-CreERT2 Mice.
Satb2	25966365	A molecular model for neurodevelopmental disorders.
Satb2	25961955	Regulative Effect of Mir-205 on Osteogenic Differentiation of Bone Mesenchymal Stem Cells (BMSCs): Possible Role of SATB2/Runx2 and ERK/MAPK Pathway.
Satb2	25882041	Dynamic Expression Patterns of Progenitor and Pyramidal Neuron Layer Markers in the Developing Human Hippocampus.
Satb2	25818585	Dental Follicle Cells Participate in Tooth Eruption via the RUNX2-MiR-31-SATB2 Loop.
Satb2	25804637	The effects and mechanisms of clinorotation on proliferation and differentiation in bone marrow mesenchymal stem cells.
Satb2	25556833	DeCoN: genome-wide analysis of in vivo transcriptional dynamics during pyramidal neuron fate selection in neocortex.
Satb2	25383172	Prospective isolation of human bone marrow stromal cell subsets: A comparative study between Stro-1-, CD146- and CD105-enriched populations.
Satb2	25288682	An in vitro model of human neocortical development using pluripotent stem cells: cocaine-induced cytoarchitectural alterations.
Sp7	36881265	SP7: from Bone Development to Skeletal Disease.
Sp7	36648392	Ptip is essential for tooth development via regulating Wnt pathway.
Sp7	36606680	Bioprinting EphrinB2-Modified Dental Pulp Stem Cells with Enhanced Osteogenic Capacity for Alveolar Bone Engineering.
Sp7	36575539	Effect of glucose depletion and fructose administration during chondrogenic commitment in human bone marrow-derived stem cells.
Sp7	36388032	Identification of novel prognostic biomarkers for osteosarcoma: a bioinformatics analysis of differentially expressed genes in the mesenchymal stem cells from single-cell sequencing data set.
Sp7	36359811	Nogo-A Regulates the Fate of Human Dental Pulp Stem Cells toward Osteogenic, Adipogenic, and Neurogenic Differentiation.
Sp7	36282910	Yap and Taz promote osteogenesis and prevent chondrogenesis in neural crest cells in vitro and in vivo.
Sp7	36159662	Metformin carbon nanodots promote odontoblastic differentiation of dental pulp stem cells by pathway of autophagy.
Sp7	36105586	Partial prevention of glucocorticoid-induced osteocyte deterioration in young male mice with osteocrin gene therapy.
Sp7	36070691	Runx2 regulates chromatin accessibility to direct the osteoblast program at neonatal stages.
Sp7	36056439	Knockdown of CDC20 promotes adipogenesis of bone marrow-derived stem cells by modulating β-catenin.
Sp7	36012474	The Kinesin Gene KIF26B Modulates the Severity of Post-Traumatic Heterotopic Ossification.
Sp7	35965616	Preparation of 3D Printing PLGA Scaffold with BMP-9 and P-15 Peptide Hydrogel and Its Application in the Treatment of Bone Defects in Rabbits.
Sp7	35960146	The controlled release, bioactivity and osteogenic gene expression of Quercetin-loaded gelatin/tragacanth/ nano-hydroxyapatite bone tissue engineering scaffold.
Sp7	35923297	Resveratrol Synergistically Promotes BMP9-Induced Osteogenic Differentiation of Mesenchymal Stem Cells.
Sp7	35898655	Cebpb Regulates Skeletal Stem Cell Osteogenic Differentiation and Fracture Healing via the WNT/β-Catenin Pathway.
Sp7	35817340	The interplay of collagen/bioactive glass nanoparticle coatings and electrical stimulation regimes distinctly enhanced osteogenic differentiation of human mesenchymal stem cells.
Sp7	35770399	Barbaloin Promotes Osteogenic Differentiation of Human Bone Marrow Mesenchymal Stem Cells: Involvement of Wnt/β-catenin Signaling Pathway.
Sp7	35735923	Crossing Phylums: Butterfly Wing as a Natural Perfusable Three-Dimensional (3D) Bioconstruct for Bone Tissue Engineering.
Sp7	35679245	A three-dimensional (3D), serum-free, Collagen Type I system for chondrogenesis of canine bone marrow-derived multipotent stromal cells (cMSCs).
Sp7	35652047	Fisetin: An Integrated Approach to Identify a Strategy Promoting Osteogenesis.
Sp7	35642253	circRNA422 enhanced osteogenic differentiation of bone marrow mesenchymal stem cells during early osseointegration through the SP7/LRP5 axis.
Sp7	35538062	Klotho in Osx(+)-mesenchymal progenitors exerts pro-osteogenic and anti-inflammatory effects during mandibular alveolar bone formation and repair.
Sp7	35517877	Fibronectin within Sodium Alginate Microcapsules Improved Osteogenic Differentiation of BMMSCs in Dose Dependent Manner by Targeting SP7, OCN, CDK1, ZBTB16, and Twist1 Expression.
Sp7	35406691	Osteogenic Commitment of Human Periodontal Ligament Cells Is Predetermined by Methylation, Chromatin Accessibility and Expression of Key Transcription Factors.
Sp7	35328724	Preclinical Evaluation of BMP-9-Treated Human Bone-like Substitutes for Alveolar Ridge Preservation following Tooth Extraction.
Sp7	35296324	Melatonin increases bone mass in normal, perimenopausal, and postmenopausal osteoporotic rats via the promotion of osteogenesis.
Sp7	35129199	Osteoblasts pattern endothelium and somatosensory axons during zebrafish caudal fin organogenesis.
Sp7	35032339	NAP1L2 drives mesenchymal stem cell senescence and suppresses osteogenic differentiation.
Sp7	35025696	Degradation of the NOTCH intracellular domain by elevated autophagy in osteoblasts promotes osteoblast differentiation and alleviates osteoporosis.
Sp7	34922529	Characterization and differentiation potential of mesenchymal stem cells isolated from multiple canine adipose tissue sources.
Sp7	34859851	Lycopene nanoparticles promotes osteoblastogenesis and inhibits adipogenesis of rat bone marrow mesenchymal stem cells.
Sp7	34826215	In vitro evaluation of periapical lesion-derived stem cells for dental pulp tissue engineering.
Sp7	34725346	Control of osteocyte dendrite formation by Sp7 and its target gene osteocrin.
Sp7	34700039	Brd4 is required for chondrocyte differentiation and endochondral ossification.
Sp7	34478934	Development of a three-layer consecutive gene delivery system for enhanced bone regeneration.
Sp7	34470673	Transcriptome-wide m(6)A methylome during osteogenic differentiation of human adipose-derived stem cells.
Sp7	34456284	Long Noncoding RNA Metastasis-Associated Lung Adenocarcinoma Transcript 1 Promotes the Osteoblast Differentiation of Human Bone Marrow-Derived Mesenchymal Stem Cells by Targeting the microRNA-96/Osterix Axis.
Sp7	34427353	Intracellular density is a novel indicator of differentiation stages of murine osteoblast lineage cells.
Sp7	34209351	In Vitro Osteoinductivity Assay of Hydroxylapatite Scaffolds, Obtained with Biomorphic Transformation Processes, Assessed Using Human Adipose Stem Cell Cultures.
Sp7	34195280	miR-125a-5p Regulates Osteogenic Differentiation of Human Adipose-Derived Mesenchymal Stem Cells under Oxidative Stress.
Sp7	34099837	Osteogenic differentiation of human mesenchymal stromal cells and fibroblasts differs depending on tissue origin and replicative senescence.
Sp7	34090529	Methylsulfonylmethane enhances MSC chondrogenic commitment and promotes pre-osteoblasts formation.
Sp7	34064134	Regulation and Role of Transcription Factors in Osteogenesis.
Sp7	34021120	Wnt/ß-catenin-mediated p53 suppression is indispensable for osteogenesis of mesenchymal progenitor cells.
Sp7	33995677	The role of microRNAs in the osteogenic and chondrogenic differentiation of mesenchymal stem cells and bone pathologies.
Sp7	33942497	MiR-664-3p suppresses osteoblast differentiation and impairs bone formation via targeting Smad4 and Osterix.
Sp7	33751901	DNMT1 Inhibitor Restores RUNX2 Expression and Mineralization in Periodontal Ligament Cells.
Sp7	33746574	The Role of Melanotransferrin (CD228) in the regulation of the differentiation of Human Bone Marrow-Derived Mesenchymal Stem Cells (hBM-MSC).
Sp7	33705921	Pre-conditioning of Mesenchymal Stem Cells with Piper longum L. augments osteogenic differentiation.
Sp7	33686254	Mesenchymal stem cells overexpressing BMP-9 by CRISPR-Cas9 present high in vitro osteogenic potential and enhance in vivo bone formation.
Sp7	33684230	LncRNA, PLXDC2-OT promoted the osteogenesis potentials of MSCs by inhibiting the deacetylation function of RBM6/SIRT7 complex and OSX specific isoform.
Sp7	33652017	Vascular Endothelial Growth Factor and/or Nerve Growth Factor Treatment Induces Expression of Dentinogenic, Neuronal, and Healing Markers in Stem Cells of the Apical Papilla.
Sp7	33606781	LIGHT (TNFSF14) enhances osteogenesis of human bone marrow-derived mesenchymal stem cells.
Sp7	33597301	SOX9 keeps growth plates and articular cartilage healthy by inhibiting chondrocyte dedifferentiation/osteoblastic redifferentiation.
Sp7	33542209	Osteomodulin positively regulates osteogenesis through interaction with BMP2.
Sp7	33537303	Enhanced Osteogenic Differentiation of Human Bone Marrow-Derived Mesenchymal Stem Cells by a Hybrid Hydroxylapatite/Collagen Scaffold.
Sp7	33517171	Vitamin K2 promotes the osteogenic differentiation of periodontal ligament stem cells via the Wnt/β-catenin signaling pathway.
Sp7	33490076	Epigenetic Control of Osteogenic Lineage Commitment.
Sp7	33433643	Mechanism of Cyclic Tensile Stress in Osteogenic Differentiation of Human Periodontal Ligament Stem Cells.
Sp7	33381563	miRNA-187-5p Regulates Osteoblastic Differentiation of Bone Marrow Mesenchymal Stem Cells in Mice by Targeting ICAM1.
Sp7	33359894	The role of Zfp467 in mediating the pro-osteogenic and anti-adipogenic effects on bone and bone marrow niche.
Sp7	33313955	MicroRNA‑338‑3p regulates age‑associated osteoporosis via targeting PCSK5.
Sp7	33299881	MicroRNA-346-5p Regulates Differentiation of Bone Marrow-Derived Mesenchymal Stem Cells by Inhibiting Transmembrane Protein 9.
Sp7	33234056	Combination of BMP2 and EZH2 Inhibition to Stimulate Osteogenesis in a 3D Bone Reconstruction Model.
Sp7	33187585	Lysine-Specific Demethylase 4A Regulates Osteogenic Differentiation via Regulating the Binding Ability of H3K9me3 with the Promoters of Runx2, Osterix and Osteocalcin.
Sp7	33165997	SHP2 regulates the development of intestinal epithelium by modifying OSTERIX(+) crypt stem cell self-renewal and proliferation.
Sp7	33152274	Non-coding RNAs repressive role in post-transcriptional processing of RUNX2 during the acquisition of the osteogenic phenotype of periodontal ligament mesenchymal stem cells.
Sp7	33143524	Autophagy receptor OPTN (optineurin) regulates mesenchymal stem cell fate and bone-fat balance during aging by clearing FABP3.
Sp7	32994028	Adhesion, intracellular signalling and osteogenic differentiation of mesenchymal progenitor cells and preosteoblasts on poly(epsilon)caprolactone films functionalized by peptides derived from fibronectin and/or BMP-9.
Sp7	32931083	Phosphorylation-dependent osterix degradation negatively regulates osteoblast differentiation.
Sp7	32910396	Expression of RUNX2 and Osterix in Rat Mesenchymal Stem Cells during Culturing in Osteogenic-Conditioned Medium.
Sp7	32901870	MgCl2 promotes mouse mesenchymal stem cell osteogenic differentiation by activating the p38/Osx/Runx2 signaling pathway.
Sp7	32890459	Heterozygous retinoblastoma gene mutation compromises in vitro osteogenesis of adipose mesenchymal stem cells - a temporal gene expression study.
Sp7	32755539	Osterix-Cre marks distinct subsets of CD45- and CD45+ stromal populations in extra-skeletal tumors with pro-tumorigenic characteristics.
Sp7	32717269	Kaempferol promotes proliferation and osteogenic differentiation of periodontal ligament stem cells via Wnt/β-catenin signaling pathway.
Sp7	32711339	Long non-coding RNA maternally expressed gene 3 inhibits osteogenic differentiation of human dental pulp stem cells via microRNA-543/smad ubiquitin regulatory factor 1/runt-related transcription factor 2 axis.
Sp7	32706234	Nanoscaled Bionic Periosteum Orchestrating the Osteogenic Microenvironment for Sequential Bone Regeneration.
Sp7	32648681	Osterix-mCherry Expression Allows for Early Bone Detection in a Calvarial Defect Model.
Sp7	32629962	Effect of cAMP Signaling Regulation in Osteogenic Differentiation of Adipose-Derived Mesenchymal Stem Cells.
Sp7	32583900	Effects of intermittent treatment with parathyroid hormone (PTH) on osteoblastic differentiation and mineralization of mouse induced pluripotent stem cells in a 3D culture model.
Sp7	32576566	Site-1 protease ablation in the osterix-lineage in mice results in bone marrow neutrophilia and hematopoietic stem cell alterations.
Sp7	32535942	Canonical Notch signaling is required for bone morphogenetic protein-mediated human osteoblast differentiation.
Sp7	32484035	Role of Special AT-Rich Sequence-Binding Protein 2 in the Osteogenesis of Human Dental Mesenchymal Stem Cells.
Sp7	32483753	Differential Expression of Bipotent Commitment-Related Genes in Multipotent Mesenchymal Stromal Cells at Different O(2) Levels.
Sp7	32466845	MSM promotes human periodontal ligament stem cells differentiation to osteoblast and bone regeneration.
Sp7	32346881	Wnt7b-induced Sox11 functions enhance self-renewal and osteogenic commitment of bone marrow mesenchymal stem cells.
Sp7	32332097	Inhibition of the epigenetic suppressor EZH2 primes osteogenic differentiation mediated by BMP2.
Sp7	32284993	Regeneration of pulpo-dentinal-like complex by a group of unique multipotent CD24a(+) stem cells.
Sp7	32280212	The Implication of Spatial Statistics in Human Mesenchymal Stem Cell Response to Nanotubular Architectures.
Sp7	32270661	Collagenated heterologous cortico-cancelleus bone mix stimulated dental pulp derived stem cells.
Sp7	32270391	Microarc oxidation surface of titanium implants promote osteogenic differentiation by activating ERK1/2-miR-1827-Osterix.
Sp7	32198976	Long non-coding RNA-H19 stimulates osteogenic differentiation of bone marrow mesenchymal stem cells via the microRNA-149/SDF-1 axis.
Sp7	32146478	Zingerone Promotes Osteoblast Differentiation Via MiR-200c-3p/smad7 Regulatory Axis in Human Bone Mesenchymal Stem Cells.
Sp7	32075221	Carboxy-Terminal Cementum Protein 1-Derived Peptide 4 (cemp1-p4) Promotes Mineralization through wnt/β-catenin Signaling in Human Oral Mucosa Stem Cells.
Sp7	32035618	Tissue-nonspecific alkaline phosphatase promotes the osteogenic differentiation of osteoprogenitor cells.
Sp7	31986066	Functional Analysis of PTH1R Variants Found in Primary Failure of Eruption.
Sp7	31965654	Corylin, a flavonoid derived from Psoralea Fructus, induces osteoblastic differentiation via estrogen and Wnt/β-catenin signaling pathways.
Sp7	31963264	In Vitro Fabrication of Hybrid Bone/Cartilage Complex Using Mouse Induced Pluripotent Stem Cells.
Sp7	31939626	KR‑12‑a6 promotes the osteogenic differentiation of human bone marrow mesenchymal stem cells via BMP/SMAD signaling.
Tac2	36357614	Dorsoventral Arrangement of Lateral Hypothalamus Populations in the Mouse Hypothalamus: a Prosomeric Genoarchitectonic Analysis.
Tac2	35960793	A molecularly defined D1 medium spiny neuron subtype negatively regulates cocaine addiction.
Tac2	10819523	Roles of hepatocyte growth factor/scatter factor and transforming growth factor-beta1 in mammary gland ductal morphogenesis.
Tac2	7768990	Hepatocyte growth factor stimulates extensive development of branching duct-like structures by cloned mammary gland epithelial cells.
Nos2	36195964	Systematic comparation of the biological and transcriptomic landscapes of human amniotic mesenchymal stem cells under serum-containing and serum-free conditions.
Nos2	35940533	Impact of nitric oxide in liver cancer microenvironment.
Nos2	35740092	The Breast Cancer Protooncogenes HER2, BRCA1 and BRCA2 and Their Regulation by the iNOS/NOS2 Axis.
Nos2	35508470	Dual functions of microRNA-17 in maintaining cartilage homeostasis and protection against osteoarthritis.
Nos2	35393241	Bone marrow-derived inducible microglia-like cells ameliorate motor function and survival in a mouse model of amyotrophic lateral sclerosis.
Nos2	35392923	A specific, non-immune system-related isoform of the human inducible nitric oxide synthase is expressed during differentiation of human stem cells into various cell types.
Nos2	35146777	Oral exposure to aluminum chloride for 28 days suppresses neural stem cell proliferation and increases mature granule cells in adult hippocampal neurogenesis of young-adult rats.
Nos2	34987496	IFNγ and iNOS-Mediated Alterations in the Bone Marrow and Thymus and Its Impact on Mycobacterium avium-Induced Thymic Atrophy.
Nos2	34848206	Fermentation supernatant of Staphylococcus aureus drives catabolism in chondrocytes via NF-κB signaling mediated increase of cholesterol metabolism.
Nos2	34755767	The influence of adipocyte-derived stem cells (ASCs) on the ischemic epigastric flap survival in diabetic rats.
Nos2	34712245	Cytochrome P450 26A1 Modulates the Polarization of Uterine Macrophages During the Peri-Implantation Period.
Nos2	34663169	Bone mesenchymal stem cell-derived extracellular vesicles deliver microRNA-23b to alleviate spinal cord injury by targeting toll-like receptor TLR4 and inhibiting NF-κB pathway activation.
Nos2	34464838	Mesenchymal stem cell exosomal tsRNA-21109 alleviate systemic lupus erythematosus by inhibiting macrophage M1 polarization.
Nos2	34458003	ceRNA regulatory network of FIH inhibitor as a radioprotector for gastrointestinal toxicity by activating the HIF-1 pathway.
Nos2	34428455	Disrupted NOS2 metabolism drives myoblast response to wasting-associated cytokines.
Nos2	34363021	ITLN1 inhibits tumor neovascularization and myeloid derived suppressor cells accumulation in colorectal carcinoma.
Nos2	34256856	Comparison of mesenchymal stromal cells from peritoneal dialysis effluent with those from umbilical cords: characteristics and therapeutic effects on chronic peritoneal dialysis in uremic rats.
Nos2	34249098	Comparative Genomics Identifies Putative Interspecies Mechanisms Underlying Crbn-Sall4-Linked Thalidomide Embryopathy.
Nos2	34245831	Cytoprotective effects of spleen-invigorating pill against 5-fluorouracil injury to mouse bone marrow stromal cells.
Nos2	34126181	Disruption of postnatal neurogenesis and adult-stage suppression of synaptic plasticity in the hippocampal dentate gyrus after developmental exposure to sterigmatocystin in rats.
Nos2	34066108	Mitigating Effect of Lindera obtusiloba Blume Extract on Neuroinflammation in Microglial Cells and Scopolamine-Induced Amnesia in Mice.
Nos2	33883598	Mechanistic and therapeutic distinctions between cardiosphere-derived cell and mesenchymal stem cell extracellular vesicle non-coding RNA.
Nos2	33816486	Knockout of NOS2 Promotes Adipogenic Differentiation of Rat MSCs by Enhancing Activation of JAK/STAT3 Signaling.
Nos2	33728868	Cardiomyocyte depolarization triggers NOS-dependent NO transient after calcium release, reducing the subsequent calcium transient.
Nos2	36775494	Nitric oxide-targeted therapy inhibits stemness and increases the efficacy of tamoxifen in estrogen receptor-positive breast cancer cells.
Nos2	33603465	Network Pharmacology-Based Approach to Investigate the Molecular Targets of Sinomenine for Treating Breast Cancer.
Nos2	33593531	Aminocellulose-grafted-polycaprolactone coated gelatin nanoparticles alleviate inflammation in rheumatoid arthritis: A combinational therapeutic approach.
Nos2	33316778	β-Elemene enhances radiosensitivity in non-small-cell lung cancer by inhibiting epithelial-mesenchymal transition and cancer stem cell traits via Prx-1/NF-kB/iNOS signaling pathway.
Nos2	33269098	Reparative Effects of Stem Cell Factor and Granulocyte Colony-Stimulating Factor in Aged APP/PS1 Mice.
Nos2	33262438	Nitric oxide-targeted therapy inhibits stemness and increases the efficacy of tamoxifen in estrogen receptor-positive breast cancer cells.
Nos2	33210178	The efficacy of in vivo administration of Apremilast on mesenchymal stem cells derived from psoriatic patients.
Nos2	33132324	Mesenchymal Stem Cells Alter the Inflammatory Response of C2C12 Mouse Skeletal Muscle Cells.
Nos2	33129925	Valproic acid up-regulates the whole NO-citrulline cycle for potent iNOS-NO signaling to promote neuronal differentiation of adipose tissue-derived stem cells.
Nos2	33114764	Conjugation with Methylsulfonylmethane Improves Hyaluronic Acid Anti-Inflammatory Activity in a Hydrogen Peroxide-Exposed Tenocyte Culture In Vitro Model.
Nos2	33042984	The Pathogenic Effects of Fusobacterium nucleatum on the Proliferation, Osteogenic Differentiation, and Transcriptome of Osteoblasts.
Nos2	32955679	Relevance of iNOS expression in tumor growth and maintenance of cancer stem cells in a bladder cancer model.
Nos2	32927587	Xeno-Free Condition Enhances Therapeutic Functions of Human Wharton's Jelly-Derived Mesenchymal Stem Cells against Experimental Colitis by Upregulated Indoleamine 2,3-Dioxygenase Activity.
Nos2	32872669	Esophageal Squamous Cell Carcinoma Is Accompanied by Local and Systemic Changes in L-arginine/NO Pathway.
Nos2	32721946	Arginase impedes the resolution of colitis by altering the microbiome and metabolome.
Nos2	32617655	Unloading during skeletal muscle regeneration retards iNOS-expressing macrophage recruitment and perturbs satellite cell accumulation.
Nos2	32587073	Therapeutic Effect of Adipose Derived Mesenchymal Stem Cell Transplantation in Reducing Restenosis in a Murine Angioplasty Model.
Nos2	32531779	Molecular mechanisms of splenectomy-induced hepatocyte proliferation.
Nos2	32523668	Osteoarthritis treatment with a novel nutraceutical acetylated ligstroside aglycone, a chemically modified extra-virgin olive oil polyphenol.
Nos2	32448932	Therapeutic potential of mature adipocyte-derived dedifferentiated fat cells for inflammatory bowel disease.
Nos2	32382983	Arsenic trioxide alleviates acute graft-versus-host disease by modulating macrophage polarization.
Nos2	32069907	Flavonoid Profile of the Genista tridentata L., a Species Used Traditionally to Treat Inflammatory Processes.
Nos2	31922435	Activation of aryl hydrocarbon receptor (AhR) in mesenchymal stem cells modulates macrophage polarization in asthma.
Nos2	31847700	C9orf72 and smcr8 mutant mice reveal MTORC1 activation due to impaired lysosomal degradation and exocytosis.
Nos2	31821703	β-Adrenergic stimuli and rotating suspension culture enhance conversion of human adipogenic mesenchymal stem cells into highly conductive cardiac progenitors.
Nos2	31755523	Ablation of IL-17A leads to severe colitis in IL-10-deficient mice: implications of myeloid-derived suppressor cells and NO production.
Nos2	31636678	Protection of the Peritoneal Membrane by Peritoneal Dialysis Effluent-Derived Mesenchymal Stromal Cells in a Rat Model of Chronic Peritoneal Dialysis.
Nos2	31575035	Membrane-Free Stem Cell Components Inhibit Interleukin-1α-Stimulated Inflammation and Cartilage Degradation in vitro and in vivo: A Rat Model of Osteoarthritis.
Nos2	31570730	Stem cells from the dental apical papilla in extracellular matrix hydrogels mitigate inflammation of microglial cells.
Nos2	31484045	Valproic acid promotes mature neuronal differentiation of adipose tissue-derived stem cells through iNOS-NO-sGC signaling pathway.
Nos2	31423564	NO and hepatocellular cancer.
Nos2	31412725	Nuclear S-Nitrosylation Defines an Optimal Zone for Inducing Pluripotency.
Nos2	31318036	Adipose-derived stem cells and adipose-derived stem cell-conditioned medium modulate in situ imbalance between collagen I- and collagen V-mediated IL-17 immune response recovering bleomycin pulmonary fibrosis.
Nos2	31226744	NOS2 inhibitor 1400W Induces Autophagic Flux and Influences Extracellular Vesicle Profile in Human Glioblastoma U87MG Cell Line.
Nos2	31098627	Intravenous administration of cardiac progenitor cell-derived exosomes protects against doxorubicin/trastuzumab-induced cardiac toxicity.
Nos2	31055608	Adoptive transfer of IFN-γ-induced M-MDSCs promotes immune tolerance to allografts through iNOS pathway.
Nos2	31040372	Reduced Basal Nitric Oxide Production Induces Precancerous Mammary Lesions via ERBB2 and TGFβ.
Nos2	30804471	Ly6G(+) inflammatory cells enable the conversion of cancer cells to cancer stem cells in an irradiated glioblastoma model.
Nos2	30650618	Dystrophin Deficiency Leads to Genomic Instability in Human Pluripotent Stem Cells via NO Synthase-Induced Oxidative Stress.
Nos2	30635047	Transplantation of bone marrow mesenchymal stromal cells attenuates liver fibrosis in mice by regulating macrophage subtypes.
Nos2	30635041	IFNγ and TNFα synergistically induce apoptosis of mesenchymal stem/stromal cells via the induction of nitric oxide.
Nos2	30622540	iNOS Activity Is Required for the Therapeutic Effect of Mesenchymal Stem Cells in Experimental Systemic Sclerosis.
Nos2	30463207	Preventive Effect of Lactobacillus fermentum CQPC03 on Activated Carbon-Induced Constipation in ICR Mice.
Nos2	30384444	Potential Anti-Inflammatory and Anti-Cancer Properties of Farnesol.
Nos2	30359316	Preconditioning of bone marrow-derived mesenchymal stem cells highly strengthens their potential to promote IL-6-dependent M2b polarization.
Nos2	30317554	Alteration of cellular and immune-related properties of bone marrow mesenchymal stem cells and macrophages by K562 chronic myeloid leukemia cell derived exosomes.
Nos2	30297396	iNOS promotes CD24(+)CD133(+) liver cancer stem cell phenotype through a TACE/ADAM17-dependent Notch signaling pathway.
Nos2	30289066	Advances in Gene Therapy for Erectile Dysfunction: Promises and Challenges.
Nos2	30025621	Nrf2-mediated metabolic reprogramming of tolerogenic dendritic cells is protective against aplastic anemia.
Nos2	29951700	Cytoprotective role of vitamin E in porcine adipose-tissue-derived mesenchymal stem cells against hydrogen-peroxide-induced oxidative stress.
Nos2	29930721	The HER2 inhibitor lapatinib potentiates doxorubicin-induced cardiotoxicity through iNOS signaling.
Nos2	29920476	Secreted α-Klotho maintains cartilage tissue homeostasis by repressing NOS2 and ZIP8-MMP13 catabolic axis.
Nos2	29806726	Sexual dimorphism of estrogen-sensitized synoviocytes contributes to gender difference in temporomandibular joint osteoarthritis.
Nos2	29736233	NOS2 deficiency has no influence on the radiosensitivity of the hematopoietic system.
Nos2	29666049	M1 and M2 macrophages differentially regulate hematopoietic stem cell self-renewal and ex vivo expansion.
Nos2	29615127	Inflammatory licensed equine MSCs are chondroprotective and exhibit enhanced immunomodulation in an inflammatory environment.
Nos2	29588542	Human cytomegalovirus reprogrammes haematopoietic progenitor cells into immunosuppressive monocytes to achieve latency.
Nos2	29304116	The sorafenib anti-relapse effect after alloHSCT is associated with heightened alloreactivity and accumulation of CD8+PD-1+ (CD279+) lymphocytes in marrow.
Nos2	29280748	Self-protection of type III fibrocytes against severe 3-nitropropionic-acid-induced cochlear damage in mice.
Nos2	29254100	Mesenchymal Stem Cell-Derived Extracellular Vesicles Suppresses iNOS Expression and Ameliorates Neural Impairment in Alzheimer's Disease Mice.
Nos2	29111977	Nanos promotes epigenetic reprograming of the germline by down-regulation of the THAP transcription factor LIN-15B.
Nos2	28899685	The Tumor-Promoting Role of TRIP4 in Melanoma Progression and its Involvement in Response to BRAF-Targeted Therapy.
Nos2	28883470	Cytoglobin Promotes Cardiac Progenitor Cell Survival against Oxidative Stress via the Upregulation of the NFκB/iNOS Signal Pathway and Nitric Oxide Production.
Nos2	28822786	Leptin is essential for microglial activation and neuropathic pain after preganglionic cervical root avulsion.
Nos2	28739167	Establishment of NF-κB sensing and interleukin-4 secreting mesenchymal stromal cells as an \on-demand\" drug delivery system to modulate inflammation."
Nos2	28687660	Innate IFN-γ-Producing Cells Developing in the Absence of IL-2 Receptor Common γ-Chain.
Nos2	28623844	LC-MS/MS characterization, anti-inflammatory effects and antioxidant activities of polyphenols from different tissues of Korean Petasites japonicus (Meowi).
Nos2	28615266	Antitumor Effects of Epidrug/IFNα Combination Driven by Modulated Gene Signatures in Both Colorectal Cancer and Dendritic Cells.
Nos2	28596681	Effects of heme oxygenase-1-modified bone marrow mesenchymal stem cells on microcirculation and energy metabolism following liver transplantation.
Nos2	28577435	Aryl benzofuran derivatives from the stem bark of Calpocalyx dinklagei attenuate inflammation.
Nos2	28462460	Combined Administration of ASCs and BMP-12 Promotes an M2 Macrophage Phenotype and Enhances Tendon Healing.
Nos2	28424427	NOS2 expression in glioma cell lines and glioma primary cell cultures: correlation with neurosphere generation and SOX-2 expression.
Nos2	28327358	A cell-autonomous positive-signaling circuit associated with the PDGF-NO-ID4-regulatory axis in glioblastoma cells.
Nos2	28317413	Mesenchymal stromal cells enhance the suppressive effects ofmyeloid-derived suppressor cells of multiple myeloma.
Nos2	28257996	Linking of mPGES-1 and iNOS activates stem-like phenotype in EGFR-driven epithelial tumor cells.
Nos2	28186708	Mesenchymal Stem Cell-Derived Extracellular Vesicles as Mediators of Anti-Inflammatory Effects: Endorsement of Macrophage Polarization.
Ache	36918463	Cartilage lesion size and number of stromal vascular fraction (SVF) cells strongly influenced the SVF implantation outcomes in patients with knee osteoarthritis.
Ache	36915123	Narsoplimab for severe transplant-associated thrombotic microangiopathy.
Ache	36911643	Heinz body hemolysis following extended use phenazopyridine in a post-HCT patient with hemorrhagic cystitis: An old problem for a new generation.
Ache	36908512	Systematic review and meta-analysis of positive long-term effects after intra-articular administration of orthobiologic therapeutics in horses with naturally occurring osteoarthritis.
Ache	36908451	Pattern of self-reported adverse events related to COVID-19 vaccines in Saudi Arabia: A nationwide study.
Ache	36908168	A Multicenter Prospective Interventional Trial of Therapeutic Angiogenesis Using Bone Marrow-Derived Mononuclear Cell Implantation for Patients With Critical Limb-Threatening Ischemia Caused by Thromboangiitis Obliterans.
Ache	36907044	Allogenic bone marrow-derived mesenchymal stem cells and its conditioned media for repairing acute and sub-acute peripheral nerve injuries in a rabbit model.
Ache	36902356	Dental Pulp Stem Cell-Derived Exosomes Alleviate Mice Knee Osteoarthritis by Inhibiting TRPV4-Mediated Osteoclast Activation.
Ache	36901685	The Main Theories on the Pathogenesis of Endometriosis.
Ache	36898532	Microneedle-mediated delivery of Ziconotide-loaded liposomes fused with exosomes for analgesia.
Ache	36897493	SLED1 Promoting Cell Proliferation and Inhibiting Apoptosis in Acute Myeloid Leukemia: a Study.
Ache	36896010	Comparison between articular chondrocytes and mesenchymal stromal cells for the production of articular cartilage implants.
Ache	36893703	Long term functional outcome evaluation in post flexor digitorum profundus tendon zone I rupture repaired by palmaris longus tendon grafting augmented with human amniotic membranes and adipose derived mesenchymal stem cell: A case report.
Ache	36893018	Ultrathin and Flexible Bioelectronic Arrays for Functional Measurement of iPSC-Cardiomyocytes under Cardiotropic Drug Administration and Controlled Microenvironments.
Ache	36892316	Treatment with stem cells in orthopaedic surgery.
Ache	36891610	Bulk RNA-seq Analyses of Mandibular Condylar Cartilage in a Post-traumatic TMJ Osteoarthritis Rabbit Model.
Ache	36883080	Outcome of Intra-articular Injection of Total Stromal Cells and Platelet-Rich Plasma in Primary Knee Osteoarthritis: A Randomized Clinical Trial.
Ache	36881321	Epidural Administration of Curcumin-Loaded Polycaprolactone/Gelatin Electrospun Nanofibers for Extended Analgesia After Laminectomy in Rats.
Ache	36875310	Palliative Radiotherapy Induced Severe Tumor Lysis Syndrome in a Patient With Multiple Myeloma With Skin Involvement: A Case Report and Review of Literature.
Ache	36873965	Clinical evaluation of periosteal pedicle flap in the treatment of gingival recessions for esthetic root coverage: A randomized controlled clinical trial.
Ache	36873443	New techniques and methods for prevention and treatment of symptomatic traumatic neuroma: A systematic review.
Ache	36873347	An update on the effect of intra-articular intervention strategies using nanomaterials in osteoarthritis: Possible clinical application.
Ache	36873113	Autologous hematopoietic bone marrow and concentrated growth factor transplantation combined with core decompression in patients with avascular necrosis of the femoral head.
Ache	36868990	ABCB5(+) mesenchymal stromal cells facilitate complete and durable wound closure in recessive dystrophic epidermolysis bullosa.
Ache	36868442	Anti-inflammatory and antinociceptive activities of Daniellia oliveri (Fabaceace) stem bark extract.
Ache	36865032	Bibliometric and visualization analysis of stem cell therapy for meniscal regeneration from 2012 to 2022.
Ache	36858164	Red blood cell membrane-camouflaged poly(lactic-co-glycolic acid) microparticles as a potential controlled release drug delivery system for local stellate ganglion microinjection.
Ache	36856852	Whole body irradiation with intensity-modulated helical tomotherapy prior to haematopoietic stem cell transplantation: analysis of organs at risk by dose and its effect on blood kinetics.
Ache	36856139	A novel nonsense variant in the ATL3 gene is associated with disturbed pain sensitivity, numbness of distal limbs and muscle weakness.
Ache	36851992	Genotypic and Phenotypic Composition of Sickle Cell Disease in the Arab Population - A Systematic Review.
Ache	36849597	Autologous Fat Grafting in Female Genital Area Improves Sexual Function by Increasing Collagenesis, Angiogenesis, and Estrogen Receptors.
Ache	36848740	Pain and discomfort in children with gastrostomy tubes - In the context of hematopoietic stem cell transplantation.
Ache	36848564	Innate immune cell activation causes lung fibrosis in a humanized model of long COVID.
Ache	36845813	Chronic myelomonocytic leukemia in a 72-year-old male from Nepal: A case report.
Ache	36843829	Degenerative Disorder of the Temporomandibular Joint Treated With Autologous Bone Marrow-Derived Stem Cells Using the Regentime Technique: A Case Report.
Ache	36842396	Closed system paravertebral abscess evacuation on spinal infection: A case series.
Ache	36841430	Neuroligins facilitate the development of bone cancer pain via regulating synaptic transmission: an experimental study.
Ache	36839877	Cannabidiol-Loaded Extracellular Vesicles from Human Umbilical Cord Mesenchymal Stem Cells Alleviate Paclitaxel-Induced Peripheral Neuropathy.
Ache	36837440	Effect of Peptides from Plasma of Patients with Coronary Artery Disease on the Vascular Endothelial Cells.
Ache	36835305	Teratoma Assay for Testing Pluripotency and Malignancy of Stem Cells: Insufficient Reporting and Uptake of Animal-Free Methods-A Systematic Review.
Ache	36834784	Key Role of Mesenchymal Stromal Cell Interaction with Macrophages in Promoting Repair of Lung Injury.
Ache	36834639	Bone Marrow-Derived Mesenchymal Stem Cell Implants for the Treatment of Focal Chondral Defects of the Knee in Animal Models: A Systematic Review and Meta-Analysis.
Ache	36826450	Multifunctional, Adhesive, and PDA-Coated Bioactive Glass Reinforced Composite Hydrogel for Regenerative Wound Healing.
Ache	36820098	SARS-CoV-2-neutralising antibody BGB-DXP593 in mild-to-moderate COVID-19: a multicentre, randomised, double-blind, phase 2 trial.
Ache	36819298	Advances in experimental models of osteonecrosis of the femoral head.
Ache	36818343	Mesenchymal stem cell-based therapy for non-healing wounds due to chronic limb-threatening ischemia: A review of preclinical and clinical studies.
Ache	36815858	Population Pharmacokinetics of Ganciclovir in Allogeneic Hematopoietic Stem Cell Transplant Patients.
Ache	36810554	Embryo Cryopreservation in a Patient with Sickle Cell Disease Utilizing Letrozole and Enoxaparin: A Case Report.
Ache	36808512	[Effect of moxibustion on immune function homeostasis in rats with diarrhea irritable bowel syndrome based on SCF/c-kit signaling pathway].
Ache	36802994	Regenerative medicine for the treatment of chronic low back pain: a narrative review.
Ache	36802226	STLV-1 Commonly Targets Neurons in the Brain of Asymptomatic Non-Human Primates.
Ache	36800905	Association of alcohol consumption and fatigue in SLE: A cross-sectional study from Lupus Registry of Nationwide Institution (LUNA) cohort.
Ache	36798539	A Comparative Study on Adipose-Derived Mesenchymal Stem Cells Secretome Delivery Using Microneedling and Fractional CO(2) Laser for Facial Skin Rejuvenation.
Ache	36795455	Efficacy of Endolift laser for arm and under abdomen fat reduction.
Ache	36788399	Role of stem cells in the treatment of osteoarthritis- a review of literature.
Ache	36787348	Pigment epithelium-derived factor enhances peripheral nerve regeneration through modulating oxidative stress and stem cells: An experimental study: An experimental study.
Ache	36778575	\Loved ones are not 'visitors' in a patient's life\"-The importance of including loved ones in the patient's hospital stay: An international Twitter study of #HospitalsTalkToLovedOnes in times of COVID-19."
Ache	36778262	Extracellular Vesicles from Inflammation-Primed Adipose-Derived Stem Cells Enhance Achilles Tendon Repair by Reducing Inflammation and Promoting Intrinsic Healing.
Ache	36778003	Microtubule stabilization promotes the synthesis of type 2 collagen in nucleus pulposus cell by activating hippo-yap pathway.
Ache	36767070	Complications Associated with Peripherally Inserted Central Catheters (PICC) in People Undergoing Autologous Hematopoietic Stem Cell Transplantation (HSCT) in Home Hospitalization.
Ache	36766847	Injection of Ultra-Purified Stem Cells with Sodium Alginate Reduces Discogenic Pain in a Rat Model.
Ache	36761771	Recent advances in ocular graft-versus-host disease.
Ache	36756124	Biomaterials delivery strategies to repair degenerated intervertebral discs by regulating the inflammatory microenvironment.
Ache	36751814	Exercise combined with administration of adipose-derived stem cells ameliorates neuropathic pain after spinal cord injury.
Ache	36748349	Lidocaine inhibits osteogenic differentiation of human dental pulp stem cells in vitro.
Ache	36746607	New concepts on the etiology of endometriosis.
Ache	36741745	The roles and therapeutic potentialof mesenchymal stem/stromal cells and their extracellular vesicles in tendinopathies.
Ache	36741203	Characterization and Treatment of Spinal Tumors.
Ache	36740188	Oral biosciences: The annual review 2022.
Ache	36739242	Therapeutic effect of haploidentical peripheral blood stem cell treatment on relapsed/refractory ovarian cancer.
Ache	36734099	Research progress in decellularized extracellular matrix hydrogels for intervertebral disc degeneration.
Ache	36733665	Bringing to light the physiological and pathological firing patterns of human induced pluripotent stem cell-derived neurons using optical recordings.
Ache	36733465	Identification of the Hub Genes Involved in Stem Cell Treatment for Intervertebral Disc Degeneration: A Conjoint Analysis of Single-Cell and Machine Learning.
Ache	36731929	Protocol for treating lumbar spinal canal stenosis with a combination of ultrapurified, allogenic bone marrow-derived mesenchymal stem cells and in situ-forming gel: a multicentre, prospective, double-blind randomised controlled trial.
Ache	36728173	\Their Bodies Just Give It Away\": A Qualitative Study of Pain Assessment in the Context of Pediatric Hematopoietic Stem Cell Transplantation Therapy."
Ache	36727909	Emergence of nociceptive functionality and opioid signaling in human iPSC-derived sensory neurons.
Ache	36726958	Bacterial cellulose membrane combined with BMSCs promotes wound healing by activating the notch signaling pathway.
Ache	36726837	Anti-inflammatory, Antinociceptive, and Toxicological Properties of Uvaria comperei Stem Crude Extract and Fractions.
Ache	36721648	Is Only Peripheral Hip Arthroscopy Enough for Selected Patients with Femoroacetabular Impingement Syndrome?
Ache	36716897	Mirror image pain mediated by D2 receptor regulation of astrocytic Cx43 phosphorylation and channel opening.
Ache	36713862	Efficacy of autologous mesenchymal stromal cell treatment for chronic degenerative musculoskeletal conditions in dogs: A retrospective study.
Ache	36713791	Pain Alleviating Effect of Adipose-Derived Stem Cells Transplantation on the Injured Spinal Cord: A Behavioral and Electrophysiological Evaluation.
Ache	36713682	Effect of Early Nutritional Support on Quality of Life by EORTC QLQ-C30 in Allogeneic Hematopoietic Stem Cell Transplantation.
Ache	36711992	Sickle cell disease patient plasma sensitizes iPSC-derived sensory neurons from sickle cell disease patients.
Ache	36711315	Exosomes treating osteoarthritis: hope with challenge.
Ache	36706889	Modulation of the Inflammatory Response by Pre-emptive Administration of IMT504 Reduces Postoperative Pain in Rats and has Opioid-Sparing Effects.
Ache	36696804	The novel delivery-exosome application for diagnosis and treatment of rheumatoid arthritis.
Ache	36696485	SGLT2 inhibitor ameliorates endothelial dysfunction associated with the common ALDH2 alcohol flushing variant.
Ache	36692188	Evaluating high power laser therapy (HPLT) as treatment for chemotherapy-induced oral mucositis in paediatric patients with oncohematological diseases.
Ache	36686284	Comparative effectiveness of adipose-derived mesenchymal stromal cells in the management of knee osteoarthritis: A meta-analysis.
Ache	36684373	Regulatory mechanism of circular RNA involvement in osteoarthritis.
Ache	36684112	Tissue-engineered tendon nano-constructs for repair of chronic rotator cuff tears in large animal models.
Ache	36682583	DNA methylation of the promoter region at the CREB1 binding site is a mechanism for the epigenetic regulation of brain-specific PKMζ.
Ache	36680511	Primary myelofibrosis: 2023 update on diagnosis, risk-stratification, and management.
Ache	36680039	COVID-19 mRNA Vaccine Tolerance and Immunogenicity in Hematopoietic Stem Cell Transplantation Recipients Aged 5-11 Years Old-Non-Randomized Clinical Trial.
Ache	36679963	Evaluation of Safety and Immunogenicity of a Recombinant Receptor-Binding Domain (RBD)-Tetanus Toxoid (TT) Conjugated SARS-CoV-2 Vaccine (PastoCovac) in Recipients of Autologous Hematopoietic Stem Cell Transplantation Compared to the Healthy Controls; A Prospective, Open-Label Clinical Trial.
Ache	36676772	Allogeneic Umbilical Cord-Blood-Derived Mesenchymal Stem Cells and Hyaluronate Composite Combined with High Tibial Osteotomy for Medial Knee Osteoarthritis with Full-Thickness Cartilage Defects.
Ache	36676667	Assessment of the Impacts of Centipeda minima (L.) on Cell Viability, and Osteogenic Differentiation of Mesenchymal Stem Cell Spheroids.
Ache	36675708	Results of Treating Mild to Moderate Knee Osteoarthritis with Autologous Conditioned Adipose Tissue and Leukocyte-Poor Platelet-Rich Plasma.
Ache	36674887	Macrophages and Intervertebral Disc Degeneration.
Lrr1	33590678	CUL2(LRR1) , TRAIP and p97 control CMG helicase disassembly in the mammalian cell cycle.
Lrr1	24778939	Role of the CRL2(LRR-1) E3 ubiquitin-ligase in the development of the germline in C. elegans.
Lrr1	24050775	Reconstitution of R-spondin:LGR4:ZNRF3 adult stem cell growth factor signaling complexes with recombinant proteins produced in Escherichia coli.
Ihh	36830879	Network Analysis for the Discovery of Common Oncogenic Biomarkers in Liver Cancer Experimental Models.
Ihh	36552817	CRC Therapy Identifies Indian Hedgehog Signaling in Mouse Endometrial Epithelial Cells and Inhibition of Ihh-KLF9 as a Novel Strategy for Treating IUA.
Ihh	36534275	Human centenarian-associated SIRT6 mutants modulate hepatocyte metabolism and collagen deposition in multilineage hepatic 3D spheroids.
Ihh	36420663	Differentiation of osteoblasts: the links between essential transcription factors.
Ihh	36241596	Chondrogenic differentiation of mouse CD105+ stem/progenitor cells on amino-group-functionalized biosilica-hydrogel scaffolds.
Ihh	35851381	Periosteal stem cells control growth plate stem cells during postnatal skeletal growth.
Ihh	35739588	Acetyl-CoA metabolism drives epigenome change and contributes to carcinogenesis risk in fatty liver disease.
Ihh	34679523	The Relevance of SOCS1 Methylation and Epigenetic Therapy in Diverse Cell Populations of Hepatocellular Carcinoma.
Ihh	34476994	Mesenchymal Stem Cell Sheets for Engineering of the Tendon-Bone Interface.
Ihh	34209568	AKT Signaling Modifies the Balance between Cell Proliferation and Migration in Neural Crest Cells from Patients Affected with Bosma Arhinia and Microphthalmia Syndrome.
Ihh	34066077	Adipose-Derived Mesenchymal Stromal Cells Treated with Interleukin 1 Beta Produced Chondro-Protective Vesicles Able to Fast Penetrate in Cartilage.
Ihh	34002829	Intra-articular human deciduous dental pulp stem cell administration vs. pharmacological therapy in experimental osteoarthritis rat model.
Ihh	33872857	Patterned, organoid-based cartilaginous implants exhibit zone specific functionality forming osteochondral-like tissues in vivo.
Ihh	33850470	miR-143 is implicated in growth plate injury by targeting IHH in precartilaginous stem cells.
Ihh	33811245	Association of sonic hedgehog signaling pathway genes IHH, BOC, RAB23a and MIR195-5p, MIR509-3-5p, MIR6738-3p with gastric cancer stage.
Ihh	33777671	Hedgehog signaling in gastrointestinal carcinogenesis and the gastrointestinal tumor microenvironment.
Ihh	33598817	Synergistic effects of Indian hedgehog and sonic hedgehog on chondrogenesis during cartilage repair.
Ihh	33479497	Epithelium-derived Indian Hedgehog restricts stromal expression of ErbB family members that drive colonic tumor cell proliferation.
Ihh	33454424	The versican-hyaluronan complex provides an essential extracellular matrix niche for Flk1(+) hematoendothelial progenitors.
Ihh	33335129	Local injections of β-NGF accelerates endochondral fracture repair by promoting cartilage to bone conversion.
Ihh	33294454	High-Fat Diet Induced Hedgehog Signaling Modifications during Chronic Kidney Damage.
Ihh	33212117	Targeted delivery of siRNAs against hepatocellular carcinoma-related genes by a galactosylated polyaspartamide copolymer.
Ihh	33122466	TL1A/TNFR2 Axis Enhances Immunoregulatory Effects of Bone Marrow Derived Mesenchymal Stem Cell by Indian Hedgehog Signaling Pathway.
Ihh	32899449	Effects of IGF-1 on Proliferation, Angiogenesis, Tumor Stem Cell Populations and Activation of AKT and Hedgehog Pathways in Oral Squamous Cell Carcinoma.
Ihh	32770014	Radial shock waves prevent growth retardation caused by the clinically used drug vismodegib in ex vivo cultured bones.
Ihh	32698816	Role of MMP-9 in epithelial-mesenchymal transition of thyroid cancer.
Ihh	32597710	Grading TESI: Crypt and villus formation in tissue-engineered small intestine alters with stem/progenitor cell source.
Ihh	32363188	Angiogenic Potential of Tissue Engineered Cartilage From Human Mesenchymal Stem Cells Is Modulated by Indian Hedgehog and Serpin E1.
Ihh	32319512	MiR-132/212 promotes the growth of precartilaginous stem cells (PCSCs) by regulating Ihh/PTHrP signaling pathway.
Ihh	32235006	Indian Hedgehog regulates senescence in bone marrow-derived mesenchymal stem cell through modulation of ROS/mTOR/4EBP1, p70S6K1/2 pathway.
Ihh	32196081	Single-cell profiling reveals an endothelium-mediated immunomodulatory pathway in the eye choroid.
Ihh	32195247	Significance of MEF2C and RUNX3 Regulation for Endochondral Differentiation of Human Mesenchymal Progenitor Cells.
Ihh	31985033	Long noncoding RNA expression profiles during the NEL-like 1 protein-induced osteogenic differentiation.
Ihh	31968603	Sonic Hedgehog Regulates Bone Fracture Healing.
Ihh	31889496	Paracrine Interactions Involved in Human Induced Pluripotent Stem Cells Differentiation into Chondrocytes.
Ihh	31848143	Regulation of terminal hypertrophic chondrocyte differentiation in Prmt5 mutant mice modeling infantile idiopathic scoliosis.
Ihh	31847127	The Roles of Indian Hedgehog Signaling in TMJ Formation.
Ihh	31781166	Hedgehog Signal and Genetic Disorders.
Ihh	31737632	Chondral Differentiation of Induced Pluripotent Stem Cells Without Progression Into the Endochondral Pathway.
Ihh	31482846	Activation of hedgehog signaling in mesenchymal stem cells induces cartilage and bone tumor formation via Wnt/β-Catenin.
Ihh	31327238	The Effects of Fluvastatin on Indian Hedgehog Pathway in Endochondral Ossification.
Ihh	31284128	miR-892b Inhibits Hypertrophy by Targeting KLF10 in the Chondrogenesis of Mesenchymal Stem Cells.
Ihh	30980110	Regulation of WNT5A and WNT11 during MSC in vitro chondrogenesis: WNT inhibition lowers BMP and hedgehog activity, and reduces hypertrophy.
Ihh	30947269	PTH decreases in vitro human cartilage regeneration without affecting hypertrophic differentiation.
Ihh	30926792	Targeting bivalency de-represses Indian Hedgehog and inhibits self-renewal of colorectal cancer-initiating cells.
Ihh	30858866	Chondrogenic differentiation of bone marrow-derived mesenchymal stem cells following transfection with Indian hedgehog and sonic hedgehog using a rotary cell culture system.
Ihh	30766964	Hedgehog Signaling Modulates Interleukin-33-Dependent Extrahepatic Bile Duct Cell Proliferation in Mice.
Ihh	30696080	Novel Gastric Cancer Stem Cell-Related Marker LINGO2 Is Associated with Cancer Cell Phenotype and Patient Outcome.
Ihh	30504126	Development of migrating tendon-bone attachments involves replacement of progenitor populations.
Ihh	30445456	Runx2 regulates cranial suture closure by inducing hedgehog, Fgf, Wnt and Pthlh signaling pathway gene expressions in suture mesenchymal cells.
Ihh	30401834	Resting zone of the growth plate houses a unique class of skeletal stem cells.
Ihh	30386903	Sonic hedgehog signaling controls gut epithelium homeostasis following intestinal ischemia-reperfusion in a rat.
Ihh	30345151	BMP-IHH-mediated interplay between mesenchymal stem cells and osteoclasts supports calvarial bone homeostasis and repair.
Ihh	33465903	Developmental Biology-Inspired Strategies To Engineer 3D Bioprinted Bone Construct.
Ihh	30193893	miR-324-5p is up regulated in end-stage osteoarthritis and regulates Indian Hedgehog signalling by differing mechanisms in human and mouse.
Ihh	30046613	Profiling of Stem/Progenitor Cell Regulatory Genes of the Synovial Joint by Genome-Wide RNA-Seq Analysis.
Ihh	30032718	The Effects of Indian Hedgehog Deletion on Mesenchyme Cells: Inducing Intermediate Cartilage Scaffold Ossification to Cause Growth Plate and Phalange Joint Absence, Short Limb, and Dwarfish Phenotypes.
Ihh	30003832	Hedgehog and Wnt Signaling Pathways Regulate Tail Regeneration.
Ihh	30002128	Molecular analysis of enthesopathy in a mouse model of hypophosphatemic rickets.
Ihh	29995642	Silk fibroin-bioactive glass based advanced biomaterials: towards patient-specific bone grafts.
Ihh	29771958	Cooperation of BMP and IHH signaling in interdigital cell fate determination.
Ihh	29767511	Low-Dose Arsenic Trioxide Modulates the Differentiation of Mouse Embryonic Stem Cells.
Ihh	29744869	Isolation and identification of chemotherapy-enriched sphere-forming cells from a patient with gastric cancer.
Ihh	29447948	Roles of Ihh signaling in chondroprogenitor function in postnatal condylar cartilage.
Ihh	29329585	Involvement of hedgehog pathway in early onset, aggressive molecular subtypes and metastatic potential of breast cancer.
Ihh	29314250	Inhibition of CaMKK2 Enhances Fracture Healing by Stimulating Indian Hedgehog Signaling and Accelerating Endochondral Ossification.
Ihh	29088246	Gorlin syndrome-derived induced pluripotent stem cells are hypersensitive to hedgehog-mediated osteogenic induction.
Ihh	28990069	Knockdown of Indian hedgehog protein induces an inhibition of cell growth and differentiation in osteoblast MC3T3‑E1 cells.
Ihh	28794048	Hepatitis C Virus Core Protein Modulates Endoglin (CD105) Signaling Pathway for Liver Pathogenesis.
Ihh	28768930	Curcumin Inhibits Chondrocyte Hypertrophy of Mesenchymal Stem Cells through IHH and Notch Signaling Pathways.
Ihh	28539289	[Effect of superparamagnetic iron oxide on differentiation of rat bone marrow stem cells into chondrocytes in vitro].
Ihh	28288899	Kisspeptin-10 treatment generated specific GnRH expression in cells differentiated from rhesus monkey derived Lyon NSCs.
Ihh	28183999	Gain-of-function β-catenin in the uterine mesenchyme leads to impaired implantation and decidualization.
Ihh	30271835	Impairment of the transition from proliferative stage to prehypertrophic stage in chondrogenic differentiation of human induced pluripotent stem cells harboring the causative mutation of achondroplasia in fibroblast growth factor receptor 3.
Ihh	28116542	The hedgehog-signaling pathway is repressed during the osteogenic differentiation of dental follicle cells.
Ihh	28077677	Pharmacological rescue of diabetic skeletal stem cell niches.
Ihh	28074096	The Signaling Pathways Involved in Chondrocyte Differentiation and Hypertrophic Differentiation.
Ihh	27994624	Regulatory Mechanisms of the Ihh/PTHrP Signaling Pathway in Fibrochondrocytes in Entheses of Pig Achilles Tendon.
Ihh	27965056	Porcupine-dependent Wnt signaling controls stromal proliferation and endometrial gland maintenance through the action of distinct WNTs.
Ihh	27887870	Involvement of Indian hedgehog signaling in mesenchymal stem cell-augmented rotator cuff tendon repair in an athymic rat model.
Ihh	27862257	Regulation of Hedgehog Signaling in Chicken Embryonic Stem Cells Differentiation Into Male Germ Cells (Gallus).
Ihh	27802423	Transfection of the IHH gene into rabbit BMSCs in a simulated microgravity environment promotes chondrogenic differentiation and inhibits cartilage aging.
Ihh	27731505	Osteogenic Differentiation of Periosteal Cells During Fracture Healing.
Ihh	27703504	Small hepatocyte-like progenitor cells may be a Hedgehog signaling pathway-controlled subgroup of liver stem cells.
Ihh	27548511	Role of PTHrP(1-34) Pulse Frequency Versus Pulse Duration to Enhance Mesenchymal Stromal Cell Chondrogenesis.
Ihh	27504268	Hedgehog Signalling in the Embryonic Mouse Thymus.
Ihh	29786328	[Effect of indianhedgehog gene transfection into rabbit bone marrow mesenchymal stem cells in promoting chondrogenic differentiation and inhibiting cartilage aging in rotary cell culture system].
Ihh	27368119	The parathyroid hormone-related protein is secreted during the osteogenic differentiation of human dental follicle cells and inhibits the alkaline phosphatase activity and the expression of DLX3.
Ihh	27334490	Generation of a Bone Organ by Human Adipose-Derived Stromal Cells Through Endochondral Ossification.
Ihh	27281584	Indirect coculture of stem cells with fetal chondrons using PCL electrospun nanofiber scaffolds.
Ihh	27180955	Signaling pathways effecting crosstalk between cartilage and adjacent tissues: Seminars in cell and developmental biology: The biology and pathology of cartilage.
Ihh	27052727	FGF signaling in the osteoprogenitor lineage non-autonomously regulates postnatal chondrocyte proliferation and skeletal growth.
Ihh	26945615	Osteophyte formation and matrix mineralization in a TMJ osteoarthritis mouse model are associated with ectopic hedgehog signaling.
Ihh	26777999	Tranilast stimulates endochondral ossification by upregulating SOX9 and RUNX2 promoters.
Ihh	26649570	Celiac Disease Histopathology Recapitulates Hedgehog Downregulation, Consistent with Wound Healing Processes Activation.
Ihh	26404401	Differential effects of tyrosine-rich amelogenin peptide on chondrogenic and osteogenic differentiation of adult chondrocytes.
Ihh	26370741	MicroRNA125b-mediated Hedgehog signaling influences liver regeneration by chorionic plate-derived mesenchymal stem cells.
Ihh	26327233	Interleukin-1β promotes the neurogenesis of carotid bodies by stimulating the activation of ERK1/2.
Ihh	26289126	Twist1 regulates the epithelial-mesenchymal transition via the NF-κB pathway in papillary thyroid carcinoma.
Ihh	26287176	The Regulatory Role of Signaling Crosstalk in Hypertrophy of MSCs and Human Articular Chondrocytes.
