# Supplementary material for: pubCounteR: an R package for interrogating published literature for experimentally-derived gene lists within a user-defined biological context
Source: Front Bioinform. 2025 May 6;5:1523184. doi: 10.3389/fbinf.2025.1523184 (PMC12118352; doi:10.3389/fbinf.2025.1523184)
Supplement: Supplementary file 5 [file DataSheet2.csv]

Gene	PubmedID	Title
Ctse	31195060	Single-cell transcriptomics reveals the landscape of intra-tumoral heterogeneity and stemness-related subpopulations in liver cancer.
Ctse	28298913	Cathepsin E Deficiency Ameliorates Graft-versus-Host Disease and Modifies Dendritic Cell Motility.
Ermap	34774090	Administration of anti-ERMAP antibody ameliorates Alzheimer's disease in mice.
Ermap	32620788	ERMAP is a B7 family-related molecule that negatively regulates T cell and macrophage responses.
Ermap	11783959	Human ERMAP: an erythroid adhesion/receptor transmembrane protein.
Tmcc2	36225939	Integration of single-cell RNA sequencing and bulk RNA sequencing to reveal an immunogenic cell death-related 5-gene panel as a prognostic model for osteosarcoma.
Tmcc2	31189107	Transcriptional States and Chromatin Accessibility Underlying Human Erythropoiesis.
Tmcc2	29777263	Folate treatment of pregnant rat dams abolishes metabolic effects in female offspring induced by a paternal pre-conception unhealthy diet.
Gypa	35569347	CD1d expression demarcates CDX4+ hemogenic mesoderm with definitive hematopoietic potential.
Gypa	34181965	Elevated somatic mutation and evidence of genomic instability in veterans with Gulf War illness.
Gypa	34180123	Comprehensive transcriptome analysis of erythroid differentiation potential of olive leaf in haematopoietic stem cells.
Gypa	33735615	Epigenetic inactivation of ERF reactivates γ-globin expression in β-thalassemia.
Gypa	32849830	Genome-Wide Transcriptional Regulation of the Long Non-coding RNA Steroid Receptor RNA Activator in Human Erythroblasts.
Gypa	32600246	Structural variation of the malaria-associated human glycophorin A-B-E region.
Gypa	31705743	CD71 improves delineation of PNH type III, PNH type II, and normal immature RBCS in patients with paroxysmal nocturnal hemoglobinuria.
Gypa	28871080	Genetically engineered red cells expressing single domain camelid antibodies confer long-term protection against botulinum neurotoxin.
Gypa	28408465	Human definitive hematopoietic specification from pluripotent stem cells is regulated by mesodermal expression of CDX4.
Gypa	24119518	Interleukin-6 directly impairs the erythroid development of human TF-1 erythroleukemic cells.
Gypa	21264897	Mechanisms of erythropoiesis inhibition by malarial pigment and malaria-induced proinflammatory mediators in an in vitro model.
Gypa	19607874	Dynamics of alpha-globin locus chromatin structure and gene expression during erythroid differentiation of human CD34(+) cells in culture.
Gypa	18755895	Generation of functional erythrocytes from human embryonic stem cell-derived definitive hematopoiesis.
Gypa	17576924	Lenalidomide inhibits the malignant clone and up-regulates the SPARC gene mapping to the commonly deleted region in 5q- syndrome patients.
Gypa	17553359	[EPO mediated proliferation and differentiation of human erythroid progenitor inhibited by FK228].
Gypa	17456399	[Association of the glycophorin A gene mutation in peripheral erythrocytes and chronic benzene poisoning].
Gypa	16091448	Evidence for ineffective erythropoiesis in severe sickle cell disease.
Gypa	14715640	Characterization of DNA-binding-dependent and -independent functions of SCL/TAL1 during human erythropoiesis.
Gypa	12851693	Structural, antigenetic and transcriptional characteristics in peripheral blood CD34+ progenitor cells from polycythemia vera patients: evidence for delayed determination.
Gypa	7762218	Molecular characterization of glycophorin A transcripts in human erythroid cells using RT-PCR, allele-specific restriction, and sequencing.
Cldn13	24825397	Androgen-dependent sertoli cell tight junction remodeling is mediated by multiple tight junction components.
Slc38a5	36246583	Aberrant lncRNA-mRNA expression profile and function networks during the adipogenesis of mesenchymal stem cells from patients with ankylosing spondylitis.
Slc38a5	33205067	Elevated Serum Amino Acids Induce a Subpopulation of Alpha Cells to Initiate Pancreatic Neuroendocrine Tumor Formation.
Slc38a5	28011883	Single cell transcriptomic profiling of mouse pancreatic progenitors.
Sptb	35741140	Evaluation of a Maternal Plasma RNA Panel Predicting Spontaneous Preterm Birth and Its Expansion to the Prediction of Preeclampsia.
Sptb	34880902	Transcriptional Control of Gene Expression and the Heterogeneous Cellular Identity of Erythroblastic Island Macrophages.
Sptb	31723846	The Complexity of Genotype-Phenotype Correlations in Hereditary Spherocytosis: A Cohort of 95 Patients: Genotype-Phenotype Correlation in Hereditary Spherocytosis.
Sptb	31333484	The Spectrum of SPTA1-Associated Hereditary Spherocytosis.
Sptb	29961904	Next-generation sequencing identified a novel SPTB frameshift insertion causing hereditary spherocytosis in China.
Sptb	28842991	The amniotic fluid as a source of mesenchymal stem cells with lung-specific characteristics.
Sptb	19344753	Numb-mediated neurite outgrowth is isoform-dependent, and requires activation of voltage-dependent calcium channels.
Sptb	16533746	Relationships between DNA methylation and expression in erythrocyte membrane protein (band 3, protein 4.2, and beta-spectrin) genes during human erythroid development and differentiation.
Kel	34772928	An integrative proteomics method identifies a regulator of translation during stem cell maintenance and differentiation.
Kel	34520257	Oligonucleotides Targeting DNA Repeats Downregulate Huntingtin Gene Expression in Huntington's Patient-Derived Neural Model System.
Kel	33500350	Tissue-specific dynamic codon redefinition in Drosophila.
Kel	32560072	Neuronal Reprogramming for Tissue Repair and Neuroregeneration.
Kel	32227529	Association between HLA-DRB1*01 and HLA-DRB1*15 with alloimmunisation in transfusion-dependent patients with thalassaemia.
Kel	31436334	A single-cell transcriptome atlas of the adult human retina.
Kel	30070582	DNA methylation and gene expression profiling reveal MFAP5 as a regulatory driver of extracellular matrix remodeling in varicose vein disease.
Kel	28871080	Genetically engineered red cells expressing single domain camelid antibodies confer long-term protection against botulinum neurotoxin.
Kel	26459857	A functional genomics screen identifies an Importin-α homolog as a regulator of stem cell function and tissue patterning during planarian regeneration.
Kel	26024630	Next-Generation Sequencing for Antenatal Prediction of KEL1 Blood Group Status.
Kel	25604901	Novel monoclonal antibodies to study tissue regeneration in planarians.
Kel	24795954	Three uncommon KEL alleles in one family with unusual Kell phenotypes explain a 35-year old conundrum.
Kel	24192718	Effect of both local and systemically administered dexamethasone on long-term hearing and tissue response in a Guinea pig model of cochlear implantation.
Kel	23899413	Gentamicin administration on the stapes footplate causes greater hearing loss and vestibulotoxicity than round window administration in guinea pigs.
Kel	23396095	Relations between cochlear histopathology and hearing loss in experimental cochlear implantation.
Kel	23212380	Dynamic blastomere behaviour reflects human embryo ploidy by the four-cell stage.
Kel	21418181	Expression of blood group genes by mesenchymal stem cells.
Kel	19923810	Targeted therapy of the inner ear.
Kel	19156674	Dental lamina as source of odontogenic stem cells: evolutionary origins and developmental control of tooth generation in gnathostomes.
Kel	15162890	Tobramycin pharmacokinetics in children with febrile neutropenia undergoing stem cell transplantation: once-daily versus thrice-daily administration.
Kel	11336649	Transcriptional regulation of the KEL gene and Kell protein expression in erythroid and non-erythroid cells.
Kel	9677618	Differential inhibition of morphine glucuronidation in the 3- and 6-position by ranitidine in isolated hepatocytes from guinea pig.
Kel	7683930	The human Kell blood group gene maps to chromosome 7q33 and its expression is restricted to erythroid cells.
Entpd3	36846594	Validating expression of beta cell maturation-associated genes in human pancreas development.
Entpd3	34380694	ENTPD3 Marks Mature Stem Cell-Derived β-Cells Formed by Self-Aggregation In Vitro.
Entpd3	20058055	Changes in E-NTPDase 3 expression and extracellular nucleotide hydrolysis during the myofibroblast/lipocyte differentiation.
Snca	36899876	Role of Oligodendrocyte Lineage Cells in Multiple System Atrophy.
Snca	36858582	CRISPR-Cas9-Edited SNCA Knockout Human Induced Pluripotent Stem Cell-Derived Dopaminergic Neurons and Their Vulnerability to Neurotoxicity.
Snca	36831291	Lewy Body-like Pathology and Loss of Dopaminergic Neurons in Midbrain Organoids Derived from Familial Parkinson's Disease Patient.
Snca	36747875	Nuclease-dead S. aureus Cas9 downregulates alpha-synuclein and reduces mtDNA damage and oxidative stress levels in patient-derived stem cell model of Parkinson's disease.
Snca	36590248	The role of DNA methylation in progression of neurological disorders and neurodegenerative diseases as well as the prospect of using DNA methylation inhibitors as therapeutic agents for such disorders.
Snca	36502506	miRNA in Parkinson's disease: From pathogenesis to theranostic approaches.
Snca	36454869	Patient-derived three-dimensional cortical neurospheres to model Parkinson's disease.
Snca	36429099	Mutation of Tyrosine Sites in the Human Alpha-Synuclein Gene Induces Neurotoxicity in Transgenic Mice with Soluble Alpha-Synuclein Oligomer Formation.
Snca	36424392	Protein aggregation and calcium dysregulation are hallmarks of familial Parkinson's disease in midbrain dopaminergic neurons.
Snca	36360174	Human Induced Pluripotent Stem Cell Phenotyping and Preclinical Modeling of Familial Parkinson's Disease.
Snca	36283273	Generation of a homozygous and a heterozygous SNCA gene knockout human-induced pluripotent stem cell line by CRISPR/Cas9 mediated allele-specific tuning of SNCA expression.
Snca	36261424	Modeling native and seeded Synuclein aggregation and related cellular dysfunctions in dopaminergic neurons derived by a new set of isogenic iPSC lines with SNCA multiplications.
Snca	36179692	High-content phenotyping of Parkinson's disease patient stem cell-derived midbrain dopaminergic neurons using machine learning classification.
Snca	36009004	Translocation of Distinct Alpha Synuclein Species from the Nucleus to Neuronal Processes during Neuronal Differentiation.
Snca	35948563	Reduced synaptic activity and dysregulated extracellular matrix pathways in midbrain neurons from Parkinson's disease patients.
Snca	35870616	Alpha synuclein processing by MMP-3 - implications for synucleinopathies.
Snca	35712660	An Isogenic Collection of Pluripotent Stem Cell Lines With Elevated α-Synuclein Expression Validated for Neural Induction and Cortical Neuron Differentiation.
Snca	35676593	Genotypic-Phenotypic Analysis, Metabolic Profiling and Clinical Correlations in Parkinson's Disease Patients from Tamil Nadu Population, India.
Snca	35287553	Recombinant pro-CTSD (cathepsin D) enhances SNCA/α-Synuclein degradation in α-Synucleinopathy models.
Snca	35263701	Isogenic human SNCA gene dosage induced pluripotent stem cells to model Parkinson's disease.
Snca	35189566	Generation of an induced pluripotent stem cell line (EURACi014-A) from a Parkinson's disease patient with an A53T mutation in the SNCA gene by an integration-free reprogramming method.
Snca	35182691	A53T α-synuclein induces neurogenesis impairment and cognitive dysfunction in line M83 transgenic mice and reduces the proliferation of embryonic neural stem cells.
Snca	35163733	Interaction of Alpha Synuclein and Microtubule Organization Is Linked to Impaired Neuritic Integrity in Parkinson's Patient-Derived Neuronal Cells.
Snca	35145469	Targeting α-Synuclein in Parkinson's Disease by Induced Pluripotent Stem Cell Models.
Snca	35000546	Autophagy mediates the clearance of oligodendroglial SNCA/alpha-synuclein and TPPP/p25A in multiple system atrophy models.
Snca	34826737	Generation of two human induced pluripotent stem cell lines (iPSCs) with mutations of the α-synuclein (SNCA) gene associated with Parkinson's disease; the A53T mutation (LCSBi003) and a triplication of the SNCA gene (LCSBi007).
Snca	34757539	Glycoconjugate journal special issue on: the glycobiology of Parkinson's disease.
Snca	34632384	Midbrain organoids with an SNCA gene triplication model key features of synucleinopathy.
Snca	34613701	Cationic Carbosilane Dendrimers Prevent Abnormal α-Synuclein Accumulation in Parkinson's Disease Patient-Specific Dopamine Neurons.
Snca	34612142	LGALS3 (galectin 3) mediates an unconventional secretion of SNCA/α-synuclein in response to lysosomal membrane damage by the autophagic-lysosomal pathway in human midbrain dopamine neurons.
Snca	34572052	Induced Pluripotent Stem Cell-Derived Dopaminergic Neurons from Familial Parkinson's Disease Patients Display α-Synuclein Pathology and Abnormal Mitochondrial Morphology.
Snca	34530929	The intracellular milieu of Parkinson's disease patient brain cells modulates alpha-synuclein protein aggregation.
Snca	34485283	Transcriptome Analysis in a Mouse Model of Premature Aging of Dentate Gyrus: Rescue of Alpha-Synuclein Deficit by Virus-Driven Expression or by Running Restores the Defective Neurogenesis.
Snca	34464855	Generation of integration-free human iPSC line LCPHi001-A from a Parkinson's disease patient carrying the RecNciI mutation in GBA gene.
Snca	34454586	Functional significance of gain-of-function H19 lncRNA in skeletal muscle differentiation and anti-obesity effects.
Snca	34453582	Apolipoprotein E regulates lipid metabolism and α-synuclein pathology in human iPSC-derived cerebral organoids.
Snca	34382268	Molecular insights into α-synuclein interaction with individual human core histones, linker histone, and dsDNA.
Snca	34356083	Reelin Alleviates Mesenchymal Stem Cell Senescence and Reduces Pathological α-Synuclein Expression in an In Vitro Model of Parkinson's Disease.
Snca	34291612	Clustered regularly interspaced short palindromic repeats as an advanced treatment for Parkinson's disease.
Snca	34288055	Lewy Body-like Inclusions in Human Midbrain Organoids Carrying Glucocerebrosidase and α-Synuclein Mutations.
Snca	34258749	FRET-Based Screening Identifies p38 MAPK and PKC Inhibition as Targets for Prevention of Seeded α-Synuclein Aggregation.
Snca	34239711	α-synuclein pathogenesis in hiPSC models of Parkinson's disease.
Snca	34099060	In Parkinson's patient-derived dopamine neurons, the triplication of α-synuclein locus induces distinctive firing pattern by impeding D2 receptor autoinhibition.
Snca	34061533	Complement and Coagulation Cascades are Potentially Involved in Dopaminergic Neurodegeneration in α-Synuclein-Based Mouse Models of Parkinson's Disease.
Snca	34043106	Transition metal dichalcogenides to optimize the performance of peptide-imprinted conductive polymers as electrochemical sensors.
Snca	33979611	α-Synuclein mutation impairs processing of endomembrane compartments and promotes exocytosis and seeding of α-synuclein pathology.
Snca	33924585	Changes in Drp1 Function and Mitochondrial Morphology Are Associated with the α-Synuclein Pathology in a Transgenic Mouse Model of Parkinson's Disease.
Snca	33886609	Generation of cryopreserved macrophages from normal and genetically engineered human pluripotent stem cells for disease modelling.
Snca	33749710	The cell biology of Parkinson's disease.
Snca	33652595	Neural-Induced Human Adipose Tissue-Derived Stem Cells Conditioned Medium Ameliorates Rotenone-Induced Toxicity in SH-SY5Y Cells.
Snca	33589841	Genome sequencing analysis identifies new loci associated with Lewy body dementia and provides insights into its genetic architecture.
Snca	33563726	REST Protects Dopaminergic Neurons from Mitochondrial and α-Synuclein Oligomer Pathology in an Alpha Synuclein Overexpressing BAC-Transgenic Mouse Model.
Snca	33428332	Targeted attenuation of elevated histone marks at SNCA alleviates α-synuclein in Parkinson's disease.
Snca	33301617	Alpha-synuclein dynamics in induced pluripotent stem cell-derived dopaminergic neurons from a Parkinson's disease patient (PARK4) with SNCA triplication.
Snca	33096655	Alpha-Synuclein in Alcohol Use Disorder, Connections with Parkinson's Disease and Potential Therapeutic Role of 5' Untranslated Region-Directed Small Molecules.
Snca	33053338	Single-Cell Transcriptomics of Parkinson's Disease Human In Vitro Models Reveals Dopamine Neuron-Specific Stress Responses.
Snca	32954426	The mechanistic role of alpha-synuclein in the nucleus: impaired nuclear function caused by familial Parkinson's disease SNCA mutations.
Snca	32949572	Unique signatures of stress-induced senescent human astrocytes.
Snca	32927687	Using High-Content Screening to Generate Single-Cell Gene-Corrected Patient-Derived iPS Clones Reveals Excess Alpha-Synuclein with Familial Parkinson's Disease Point Mutation A30P.
Snca	32922167	Identification of Key Genes and Pathways in Myeloma side population cells by Bioinformatics Analysis.
Snca	32892415	Signs of early cellular dysfunction in multiple system atrophy.
Snca	32800998	LRRK2 kinase inhibitors reduce alpha-synuclein in human neuronal cell lines with the G2019S mutation.
Snca	32798915	Generation of two iPS cell lines (HIHDNDi001-A and HIHDNDi001-B) from a Parkinson's disease patient carrying the heterozygous p.A30P mutation in SNCA.
Snca	32798729	Beneficial effects of cysteamine in Thy1-α-Syn mice and induced pluripotent stem cells with a SNCA gene triplication.
Snca	32709107	Role of Tyr-39 for the Structural Features of α-Synuclein and for the Interaction with a Strong Modulator of Its Amyloid Assembly.
Snca	32413791	Generation of a human induced pluripotent stem cell line derived from a Parkinson's disease patient carrying SNCA duplication.
Snca	32341450	Alpha synuclein aggregation drives ferroptosis: an interplay of iron, calcium and lipid peroxidation.
Snca	32286126	A monolayer hiPSC culture system for autophagy/mitophagy studies in human dopaminergic neurons.
Snca	32256606	Modeling Parkinson's Disease Using Induced Pluripotent Stem Cells.
Snca	32252301	Historical Perspective: Models of Parkinson's Disease.
Snca	32247368	What we can learn from iPSC-derived cellular models of Parkinson's disease.
Snca	32241921	A common polymorphism in SNCA is associated with accelerated motor decline in GBA-Parkinson's disease.
Snca	32160287	Demonstration of brain region-specific neuronal vulnerability in human iPSC-based model of familial Parkinson's disease.
Snca	32124682	Potential treatment of Parkinson's disease with omega-3 polyunsaturated fatty acids.
Snca	31958036	IFNB/interferon-β regulates autophagy via a MIR1-TBC1D15-RAB7 pathway.
Snca	31954327	Generation of an induced pluripotent stem cell line (CSC-32) from a patient with Parkinson's disease carrying a heterozygous variation p.A53T in the SNCA gene.
Snca	31773362	CRISPR System: A High-throughput Toolbox for Research and Treatment of Parkinson's Disease.
Snca	31755958	Genetic modifiers of risk and age at onset in GBA associated Parkinson's disease and Lewy body dementia.
Snca	31722091	α-Synuclein Promotes Maturation of Immature Juxtaglomerular Neurons in the Mouse Olfactory Bulb.
Snca	31685606	Hsp110 mitigates α-synuclein pathology in vivo.
Snca	31649329	Initiation of Parkinson's disease from gut to brain by δ-secretase.
Snca	31600778	Mutations in CHCHD2 cause α-synuclein aggregation.
Snca	31324919	Genetic analysis of Mendelian mutations in a large UK population-based Parkinson's disease study.
Snca	31267130	The A30P α-synuclein mutation decreases subventricular zone proliferation.
Snca	31255487	Transneuronal Propagation of Pathologic α-Synuclein from the Gut to the Brain Models Parkinson's Disease.
Snca	31235589	Axonal pathology in hPSC-based models of Parkinson's disease results from loss of Nrf2 transcriptional activity at the Map1b gene locus.
Snca	31000720	Felodipine induces autophagy in mouse brains with pharmacokinetics amenable to repurposing.
Snca	30989481	In Vivo Phenotyping of Familial Parkinson's Disease with Human Induced Pluripotent Stem Cells: A Proof-of-Concept Study.
Snca	30985756	Lentiviral Vector Platform for the Efficient Delivery of Epigenome-editing Tools into Human Induced Pluripotent Stem Cell-derived Disease Models.
Snca	30927072	LRRK2 modifies α-syn pathology and spread in mouse models and human neurons.
Snca	30853899	Long Non-coding RNAs Associated With Neurodegeneration-Linked Genes Are Reduced in Parkinson's Disease Patients.
Snca	30783136	Hyperosmotic stress induces cell-dependent aggregation of α-synuclein.
Snca	30753527	Cellular α-synuclein pathology is associated with bioenergetic dysfunction in Parkinson's iPSC-derived dopamine neurons.
Snca	30472757	Engineering synucleinopathy-resistant human dopaminergic neurons by CRISPR-mediated deletion of the SNCA gene.
Snca	30385548	Poly(ADP-ribose) drives pathologic α-synuclein neurodegeneration in Parkinson's disease.
Snca	30304516	Multiplication of the SNCA locus exacerbates neuronal nuclear aging.
Snca	30266652	Downregulation of SNCA Expression by Targeted Editing of DNA Methylation: A Potential Strategy for Precision Therapy in PD.
Snca	30249792	A Druggable Genome Screen Identifies Modifiers of α-Synuclein Levels via a Tiered Cross-Species Validation Approach.
Snca	30160596	Mitochondrial dysfunction and mitophagy defect triggered by heterozygous GBA mutations.
Snca	29991596	α-Synuclein oligomers induce early axonal dysfunction in human iPSC-based models of synucleinopathies.
Pkhd1l1	35052442	Tracing the Origin of the RSPO2 Long-Hair Allele and Epistatic Interaction between FGF5 and RSPO2 in Sapsaree Dog.
Mylk3	34364293	In silico drug repurposing for the treatment of heart diseases using gene expression data and molecular docking techniques.
Mylk3	31566189	Inhibitory effect of octyl-phenol and bisphenol A on calcium signaling in cardiomyocyte differentiation of mouse embryonic stem cells.
Mylk3	27264040	Inhibitory effect of progesterone during early embryonic development: Suppression of myocardial differentiation and calcium-related transcriptome by progesterone in mESCs: Progesterone disturb cardiac differentiation of mESCs through lower cytosolic Ca(2.).
Fancd2	36915258	Successful sequential liver and hematopoietic stem cell transplantation in a patient with Fanconi anemia.
Fancd2	36894310	Comprehensive laboratory diagnosis of Fanconi anaemia: comparison of cellular and molecular analysis.
Fancd2	36441774	TGFβ pathway is required for viable gestation of Fanconi anemia embryos.
Fancd2	35995393	Non-genotoxic Restoration of the Hematolymphoid System in Fanconi Anemia.
Fancd2	35957868	Comprehensive Analysis of SLC17A9 and Its Prognostic Value in Hepatocellular Carcinoma.
Fancd2	35955545	Correction of Fanconi Anemia Mutations Using Digital Genome Engineering.
Fancd2	35235339	Modeling injury and repair in kidney organoids reveals that homologous recombination governs tubular intrinsic repair.
Fancd2	35163588	The H. pylori CagA Oncoprotein Induces DNA Double Strand Breaks through Fanconi Anemia Pathway Downregulation and Replication Fork Collapse.
Fancd2	35099000	Single-cell transcription profiles in Bloom syndrome patients link BLM deficiency with altered condensin complex expression signatures.
Fancd2	34844262	LNK (SH2B3) inhibition expands healthy and Fanconi anemia human hematopoietic stem and progenitor cells.
Fancd2	34585473	A comprehensive molecular study identified 12 complementation groups with 56 novel FANC gene variants in Indian Fanconi anemia subjects.
Fancd2	34373449	FANCI plays an essential role in spermatogenesis and regulates meiotic histone methylation.
Fancd2	34221859	The role of ALDH2 in tumorigenesis and tumor progression: Targeting ALDH2 as a potential cancer treatment.
Fancd2	20301575	Fanconi Anemia.
Fancd2	33882298	FANCM regulates repair pathway choice at stalled replication forks.
Fancd2	33660437	WNT inhibition creates a BRCA-like state in Wnt-addicted cancer.
Fancd2	33512438	Analysis of disease model iPSCs derived from patients with a novel Fanconi anemia-like IBMFS ADH5/ALDH2 deficiency.
Fancd2	33361032	Whole exome sequencing identifies a novel FANCD2 gene splice site mutation associated with disease progression in chronic myeloid leukemia: Implication in targeted therapy of advanced phase CML.
Fancd2	33222180	FANCD2 and HES1 suppress inflammation-induced PPARɣ to prevent haematopoietic stem cell exhaustion.
Fancd2	33029090	Homocysteine aggravates DNA damage by impairing the FA/Brca1 Pathway in NE4C murine neural stem cells.
Fancd2	32735670	SLFN11 promotes stalled fork degradation that underlies the phenotype in Fanconi anemia cells.
Fancd2	32717583	Novel TALEN-generated mCitrine-FANCD2 fusion reporter mouse model for in vivo research of DNA damage response.
Fancd2	32605631	High content drug screening for Fanconi anemia therapeutics.
Fancd2	32563974	Generation of a human induced pluripotent stem cell line (CMCi001-A) from a patient with karyomegalic interstitial nephritis with homozygous frameshift deletion mutation c.1985_1994del10 of the FANCD2/FANCI-Associated Nuclease 1 gene.
Fancd2	32338640	Loss of the Fanconi anemia-associated protein NIPA causes bone marrow failure.
Fancd2	31882460	Fanconi Anemia Mouse Genotype-specific Mitigation of Total Body Irradiation by GS-Nitroxide JP4-039.
Fancd2	31472450	Fancd2-deficient hematopoietic stem and progenitor cells depend on augmented mitochondrial translation for survival and proliferation.
Fancd2	31219578	A Fanci knockout mouse model reveals common and distinct functions for FANCI and FANCD2.
Fancd2	31078270	Severe Fanconi Anemia phenotypes in Fancd2 depletion mice.
Fancd2	30821334	Regulation of R-loops and genome instability in Fanconi anemia.
Fancd2	30804107	Malignant Transformation of Fanconi Anemia Complementation Group D2-deficient (Fancd2 (-/-)) Hematopoietic Progenitor Cells by a Single HPV16 Oncogene.
Fancd2	30715513	Deficiency of the Fanconi anemia E2 ubiqitin conjugase UBE2T only partially abrogates Alu-mediated recombination in a new model of homology dependent recombination.
Fancd2	30358836	FAN1 modifies Huntington's disease progression by stabilizing the expanded HTT CAG repeat.
Fancd2	30255556	Combination therapy with atorvastatin and celecoxib delays tumor formation in a Fanconi anemia mouse model.
Fancd2	30254368	Lnk/Sh2b3 deficiency restores hematopoietic stem cell function and genome integrity in Fancd2 deficient Fanconi anemia.
Fancd2	30087422	The age-regulated zinc finger factor ZNF367 is a new modulator of neuroblast proliferation during embryonic neurogenesis.
Fancd2	29760279	Histone H3K27 methylation modulates the dynamics of FANCD2 on chromatin to facilitate NHEJ and genome stability.
Fancd2	29355456	Icariin improves Fanconi anemia hematopoietic stem cell function through SIRT6-mediated NF-kappa B inhibition.
Fancd2	29323295	Alcohol and endogenous aldehydes damage chromosomes and mutate stem cells.
Fancd2	29247345	Bone Marrow Mesenchymal Stem Cells Carrying FANCD2 Mutation Differ from the Other Fanconi Anemia Complementation Groups in Terms of TGF-β1 Production.
Fancd2	29193904	Somatic mosaicism of an intragenic FANCB duplication in both fibroblast and peripheral blood cells observed in a Fanconi anemia patient leads to milder phenotype.
Fancd2	28552166	Activation of the FA pathway mediated by phosphorylation and ubiquitination.
Fancd2	28416286	In Vivo RNAi Screen Unveils PPARγ as a Regulator of Hematopoietic Stem Cell Homeostasis.
Fancd2	27998889	KIT blockade is sufficient for donor hematopoietic stem cell engraftment in Fanconi anemia mice.
Fancd2	27915139	Impairment of fetal hematopoietic stem cell function in the absence of Fancd2.
Fancd2	27773793	Homocysteine inhibits neural stem cells survival by inducing DNA interstrand cross-links via oxidative stress.
Fancd2	27773819	FANCD2 protects against bone marrow injury from ferroptosis.
Fancd2	27756748	Metformin improves defective hematopoiesis and delays tumor formation in Fanconi anemia mice.
Fancd2	27720904	Endogenous DNA Damage Leads to p53-Independent Deficits in Replicative Fitness in Fetal Murine Fancd2(-/-) Hematopoietic Stem and Progenitor Cells.
Fancd2	27637088	Evolution of malignant plasmacytoma cell lines from K14E7 Fancd2-/- mouse long-term bone marrow cultures.
Fancd2	27373334	BRCA1/FANCD2/BRG1-Driven DNA Repair Stabilizes the Differentiation State of Human Mammary Epithelial Cells.
Fancd2	27026368	A FANCD2/FANCI-Associated Nuclease 1-Knockout Model Develops Karyomegalic Interstitial Nephritis.
Fancd2	26883629	Rad18 confers hematopoietic progenitor cell DNA damage tolerance independently of the Fanconi Anemia pathway in vivo.
Fancd2	26658019	Cdk12 is essential for embryonic development and the maintenance of genomic stability.
Fancd2	26412304	Endogenous Formaldehyde Is a Hematopoietic Stem Cell Genotoxin and Metabolic Carcinogen.
Fancd2	26212365	Fanconi Anemia Mesenchymal Stromal Cells-Derived Glycerophospholipids Skew Hematopoietic Stem Cell Differentiation Through Toll-Like Receptor Signaling.
Fancd2	26085575	AluY-mediated germline deletion, duplication and somatic stem cell reversion in UBE2T defines a new subtype of Fanconi anemia.
Fancd2	26046330	The Sirt1 activator SRT3025 expands hematopoietic stem and progenitor cells and improves hematopoiesis in Fanconi anemia mice.
Fancd2	25984447	Transcriptional profiling of Foxo3a and Fancd2 regulated genes in mouse hematopoietic stem cells.
Fancd2	25736055	BRCA/Fanconi anemia pathway implicates chemoresistance to gemcitabine in biliary tract cancer.
Fancd2	25505262	Fancd2 is required for nuclear retention of Foxo3a in hematopoietic stem cell maintenance.
Fancd2	25434823	Oxymetholone therapy of fanconi anemia suppresses osteopontin transcription and induces hematopoietic stem cell cycling.
Fancd2	25216266	ALDH1A1 maintains ovarian cancer stem cell-like properties by altered regulation of cell cycle checkpoint and DNA repair network signaling.
Fancd2	25176410	FANCD2 is a target for caspase 3 during DNA damage-induced apoptosis.
Fancd2	24932534	Amelioration of radiation-induced oral cavity mucositis and distant bone marrow suppression in fanconi anemia Fancd2-/- (FVB/N) mice by intraoral GS-nitroxide JP4-039.
Fancd2	24794430	FANCD2 binds CtIP and regulates DNA-end resection during DNA interstrand crosslink repair.
Fancd2	24483844	Concomitant inactivation of foxo3a and fancc or fancd2 reveals a two-tier protection from oxidative stress-induced hydrocephalus.
Fancd2	24469828	The Fanconi anemia pathway has a dual function in Dickkopf-1 transcriptional repression.
Fancd2	24397476	Radiologic differences between bone marrow stromal and hematopoietic progenitor cell lines from Fanconi Anemia (Fancd2(-/-)) mice.
Fancd2	24115584	Evaluation of resveratrol and N-acetylcysteine for cancer chemoprevention in a Fanconi anemia murine model.
Fancd2	24001775	Inactivation of Uaf1 causes defective homologous recombination and early embryonic lethality in mice.
Fancd2	23721813	Fancd2 and p21 function independently in maintaining the size of hematopoietic stem and progenitor cell pool in mice.
Fancd2	23538752	mTOR regulates DNA damage response through NF-κB-mediated FANCD2 pathway in hematopoietic cells.
Fancd2	23399959	Detection of impaired homologous recombination repair in NSCLC cells and tissues.
Fancd2	23370278	Resistance to DNA-damaging treatment in non-small cell lung cancer tumor-initiating cells involves reduced DNA-PK/ATM activation and diminished cell cycle arrest.
Fancd2	22922648	Genotoxic consequences of endogenous aldehydes on mouse haematopoietic stem cell function.
Fancd2	22872141	The impact of FANCD2 deficiency on formaldehyde-induced toxicity in human lymphoblastoid cell lines.
Fancd2	22484854	Delayed formation of FancD2 foci in glioma stem cells treated with ionizing radiation.
Fancd2	22036606	Evidence for complete epistasis of null mutations in murine Fanconi anemia genes Fanca and Fancg.
Fancd2	21939290	GS-nitroxide (JP4-039)-mediated radioprotection of human Fanconi anemia cell lines.
Fancd2	21458466	The phenotype of FancB-mutant mouse embryonic stem cells.
Fancd2	21314979	Fanconi anemia protein FANCD2 inhibits TRF1 polyADP-ribosylation through tankyrase1-dependent manner.
Fancd2	20921626	Cytokinesis failure occurs in Fanconi anemia pathway-deficient murine and human bone marrow hematopoietic cells.
Fancd2	20826722	Fancd2-/- mice have hematopoietic defects that can be partially corrected by resveratrol.
Fancd2	20506303	Hematopoietic stem cell defects in mice with deficiency of Fancd2 or Usp1.
Fancd2	20450923	Several tetratricopeptide repeat (TPR) motifs of FANCG are required for assembly of the BRCA2/D1-D2-G-X3 complex, FANCD2 monoubiquitylation and phleomycin resistance.
Fancd2	20089964	Knockdown of Fanconi anemia genes in human embryonic stem cells reveals early developmental defects in the hematopoietic lineage.
Fancd2	19934329	Embryonic lethality after combined inactivation of Fancd2 and Mlh1 in mice.
Fancd2	19572808	Bone marrow microenvironment in fanconi anemia: a prospective functional study in a cohort of fanconi anemia patients.
Fancd2	19278965	Diagnosis of Fanconi anemia in patients with bone marrow failure.
Fancd2	19275569	A possible approach for stem cell gene therapy of Fanconi anemia.
Fancd2	18316625	Tempol protects against oxidative damage and delays epithelial tumor onset in Fanconi anemia mice.
Fancd2	18212739	FANCG promotes formation of a newly identified protein complex containing BRCA2, FANCD2 and XRCC3.
Fancd2	17488615	The Fanconi family adds a fraternal twin.
Fancd2	16912188	Deficiency in the repair of DNA damage by homologous recombination and sensitivity to poly(ADP-ribose) polymerase inhibition.
Fancd2	16238440	Non-homologous end-joining defect in fanconi anemia hematopoietic cells exposed to ionizing radiation.
Fancd2	15905196	The Fanconi anemia group A protein modulates homologous repair of DNA double-strand breaks in mammalian cells.
Fancd2	15157341	[Progress of research on protein composition and gene therapy of Fanconi anaemia - review].
Fancd2	14517836	FANCD2 protein is expressed in proliferating cells of human tissues that are cancer-prone in Fanconi anaemia.
Fancd2	12901331	Gene therapy for fanconi anemia.
Polq	35701408	Cas9-induced large deletions and small indels are controlled in a convergent fashion.
Polq	33911081	Recurrent deletions in clonal hematopoiesis are driven by microhomology-mediated end joining.
Polq	29079701	Mutational signatures of non-homologous and polymerase theta-mediated end-joining in embryonic stem cells.
Polq	27149851	Polq-Mediated End Joining Is Essential for Surviving DNA Double-Strand Breaks during Early Zebrafish Development.
Epor	36879191	EPO regulates neuronal differentiation of adult human neural-crest derived stem cells in a sex-specific manner.
Epor	36794499	ANKRD26 is a new regulator of type I cytokine receptor signaling in normal and pathological hematopoiesis.
Epor	36596353	Indoxyl sulfate impairs erythropoiesis at BFU-E stage in chronic kidney disease.
Epor	36292571	Identification of Two Novel EPOR Gene Variants in Primary Familial Polycythemia: Case Report and Literature Review.
Epor	36130519	Erythropoietin-driven dynamic proteome adaptations during erythropoiesis prevent iron overload in the developing embryo.
Epor	36054916	Epo-IGF1R cross talk expands stress-specific progenitors in regenerative erythropoiesis and myeloproliferative neoplasm.
Epor	35917324	Pulpal expression of erythropoietin and erythropoietin receptor after direct pulp capping in rat.
Epor	35839275	Amplified EPOR/JAK2 Genes Define a Unique Subtype of Acute Erythroid Leukemia.
Epor	35740448	Enhancing Erythropoiesis by a Phytoestrogen Diarylheptanoid from Curcuma comosa.
Epor	35715965	Erythropoietin promotes the differentiation of fetal neural stem cells into glial cells via the erythropoietin receptor-β common receptor/Syne-1/H3K9me3 pathway.
Epor	35691608	A Full Target-Mediated Drug Disposition (TMDD) Model to Explain the Changes in Recombinant Human Erythropoietin (rhEpo) Pharmacokinetics in Patients with Different Bone Marrow Integrity Following Hematopoietic Transplantation.
Epor	35087776	Aberrant GATA2 Activation in Pediatric B-Cell Acute Lymphoblastic Leukemia.
Epor	34921133	EpoR stimulates rapid cycling and larger red cells during mouse and human erythropoiesis.
Epor	34880902	Transcriptional Control of Gene Expression and the Heterogeneous Cellular Identity of Erythroblastic Island Macrophages.
Epor	34775556	Granulocytes Negatively Regulate Secretion of Transforming Growth Factor β1 by Bone Marrow Mononuclear Cells via Secretion of Erythropoietin Receptors in the Milieu.
Epor	34756243	The MPL mutation.
Epor	34440909	Erythropoietin (EPO) as a Key Regulator of Erythropoiesis, Bone Remodeling and Endothelial Transdifferentiation of Multipotent Mesenchymal Stem Cells (MSCs): Implications in Regenerative Medicine.
Epor	34380040	Cell-to-cell variability in JAK2/STAT5 pathway components and cytoplasmic volumes defines survival threshold in erythroid progenitor cells.
Epor	34098576	EpoR-tdTomato-Cre mice enable identification of EpoR expression in subsets of tissue macrophages and hematopoietic cells.
Epor	34077792	Iron-loaded transferrin potentiates erythropoietin effects on erythroblast proliferation and survival: a novel role through transferrin receptors.
Epor	33774028	The efficacy of bone marrow-derived mesenchymal stem cells and/or erythropoietin in ameliorating kidney damage in gamma irradiated rats: Role of non-hematopoietic erythropoietin anti-apoptotic signaling.
Epor	33687432	Development of luspatercept to treat ineffective erythropoiesis.
Epor	33579907	CHBP induces stronger immunosuppressive CD127(+) M-MDSC via erythropoietin receptor.
Epor	33475252	Erythropoietin in bone homeostasis-Implications for efficacious anemia therapy.
Epor	32950599	Erythropoietin regulates metabolic response in mice via receptor expression in adipose tissue, brain, and bone.
Epor	32714039	Therapeutic effect of erythropoietin on brain injury in premature mice with intrauterine infection.
Epor	32671900	Erythropoietin signaling in osteoblasts is required for normal bone formation and for bone loss during erythropoietin-stimulated erythropoiesis.
Epor	32330662	From the archives of MD Anderson Cancer Center: BCR-ABL1-like B acute lymphoblastic leukemia with IGH/EPOR fusion.
Epor	32259549	Phospho-proteomic discovery of novel signal transducers including thioredoxin-interacting protein as mediators of erythropoietin-dependent human erythropoiesis.
Epor	32072891	EPO and EPO-Receptor System as Potential Actionable Mechanism for the Protection of Brain and Heart in Refractory Epilepsy and SUDEP.
Epor	32038269	The Many Facets of Erythropoietin Physiologic and Metabolic Response.
Epor	32030683	Erythropoietin Signaling in the Microenvironment of Tumors and Healthy Tissues.
Epor	32027948	Phospho-PTM proteomic discovery of novel EPO- modulated kinases and phosphatases, including PTPN18 as a positive regulator of EPOR/JAK2 Signaling.
Epor	31658577	Role of Erythropoietin in Cerebral Glioma: An Innovative Target in Neuro-Oncology.
Epor	31617751	Increased hypoxic proliferative response and gene expression in erythroid progenitor cells of Andean highlanders with chronic mountain sickness.
Epor	31533545	Targeting on glycosylation of mutant FLT3 in acute myeloid leukemia.
Epor	31450955	Erythropoietin as a Neuroprotective Molecule: An Overview of Its Therapeutic Potential in Neurodegenerative Diseases.
Epor	31347091	Discrepancy in the degree of polycythemia in a family with a novel nonsense EPOR mutation.
Epor	31279934	Transmembrane Protein Aptamer Induces Cooperative Signaling by the EPO Receptor and the Cytokine Receptor β-Common Subunit.
Epor	31168349	Simultaneous regulation of miR-451 and miR-191 led to erythroid fate decision of mouse embryonic stem cell.
Epor	31154093	Developmental expression patterns of erythropoietin and its receptor in mouse brainstem respiratory regions.
Epor	31101625	Identification and transcriptome analysis of erythroblastic island macrophages.
Epor	31092065	The role of the thrombopoietin receptor MPL in myeloproliferative neoplasms: recent findings and potential therapeutic applications.
Epor	31082798	EPO-R+ myelodysplastic cells with ring sideroblasts produce high erythroferrone levels to reduce hepcidin expression in hepatic cells.
Epor	30819915	Deletion of a flippase subunit Tmem30a in hematopoietic cells impairs mouse fetal liver erythropoiesis.
Epor	30747294	Trypanosoma carassii infection in goldfish (Carassius auratus L.): changes in the expression of erythropoiesis and anemia regulatory genes.
Epor	30674470	Maea expressed by macrophages, but not erythroblasts, maintains postnatal murine bone marrow erythroblastic islands.
Epor	30596387	Direct Lineage Reprogramming of Adult Mouse Fibroblast to Erythroid Progenitors.
Epor	30335886	Retracted: EBF1 gene promotes the proliferation and inhibits the apoptosis of bone marrow CD34+ cells in patients with myelodysplastic syndrome through negative regulation of mitogen-activated protein kinase axis.
Epor	30261841	Leukemia inhibitory factor inhibits erythropoietin-induced myelin gene expression in oligodendrocytes.
Epor	30205239	Erythropoietin (rhEPOa) promotes endothelial transdifferentiation of stem cells of the apical papilla (SCAP).
Epor	29667230	Nephropreventing effect of hypoxia-inducible factor 1α in a rat model of ischaemic/reperfusion acute kidney injury.
Epor	29635062	Computational design and experimental characterization of a novel β-common receptor inhibitory peptide.
Epor	29115443	Erythropoietin signaling increases neurogenesis and oligodendrogenesis of endogenous neural stem cells following spinal cord injury both in vivo and in vitro.
Epor	29084993	Erythropoietin Signaling Regulates Key Epigenetic and Transcription Networks in Fetal Neural Progenitor Cells.
Epor	29037940	Hyperbaric oxygen treatment effects on in vitro cultured umbilical cord blood CD34(+) cells.
Epor	29029492	GATA2 regulates the erythropoietin receptor in t(12;21) ALL.
Epor	29026145	Cibinetide dampens innate immune cell functions thus ameliorating the course of experimental colitis.
Epor	28871174	Erythropoietin enhances Kupffer cell number and activity in the challenged liver.
Epor	28732065	Direct targets of pSTAT5 signalling in erythropoiesis.
Epor	28703764	Erythropoietin and Its Angiogenic Activity.
Epor	28629522	Erythropoietin, Stem Cell Factor, and Cancer Cell Migration.
Epor	28629520	The Erythropoietin System Protects the Heart Upon Injury by Cardiac Progenitor Cell Activation.
Epor	28629518	Analysis of the Asymmetry of Activated EPO Receptor Enables Designing Small Molecule Agonists.
Epor	28498310	Selective Expression of Flt3 within the Mouse Hematopoietic Stem Cell Compartment.
Epor	28452894	Severe trauma and chronic stress activates extramedullary erythropoiesis.
Epor	28373075	Recovery from experimental parkinsonism by intrastriatal application of erythropoietin or EPO-releasing neural precursors.
Epor	28276606	The ISWI ATPase Smarca5 (Snf2h) Is Required for Proliferation and Differentiation of Hematopoietic Stem and Progenitor Cells.
Epor	28233092	Cell autonomous expression of CXCL-10 in JAK2V617F-mutated MPN.
Epor	28212192	Genetic control of erythropoiesis.
Epor	28131718	Spleen tyrosine kinase mediates the actions of EPO and GM-CSF and coordinates with TGF-β in erythropoiesis.
Epor	28123004	Protein abundance of AKT and ERK pathway components governs cell type-specific regulation of proliferation.
Epor	28057939	Activating JAK2 mutants reveal cytokine receptor coupling differences that impact outcomes in myeloproliferative neoplasm.
Epor	29862309	Erythropoietin enhances migration of human neuroblastoma cells: in vitro studies and potential therapeutic implications.
Epor	27789613	Grafted Neural Precursors Integrate Into Mouse Striatum, Differentiate and Promote Recovery of Function Through Release of Erythropoietin in MPTP-Treated Mice.
Epor	27473563	JAK2 V617F stimulates proliferation of erythropoietin-dependent erythroid progenitors and delays their differentiation by activating Stat1 and other nonerythroid signaling pathways.
Epor	27760758	Erythropoietin modulation is associated with improved homing and engraftment after umbilical cord blood transplantation.
Epor	27716741	Expression of CALR mutants causes mpl-dependent thrombocytosis in zebrafish.
Epor	27540521	The Effect of Mir-451 Upregulation on Erythroid Lineage Differentiation of Murine Embryonic Stem Cells.
Epor	27494133	Identification of Cell Type-Specific Differences in Erythropoietin Receptor Signaling in Primary Erythroid and Lung Cancer Cells.
Epor	27456828	Salmonella Infection Enhances Erythropoietin Production by the Kidney and Liver, Which Correlates with Elevated Bacterial Burdens.
Epor	27428748	DNMT3A and TET2 compete and cooperate to repress lineage-specific transcription factors in hematopoietic stem cells.
Epor	27339418	Formaldehyde induces toxicity in mouse bone marrow and hematopoietic stem/progenitor cells and enhances benzene-induced adverse effects.
Epor	27321103	[Erythropoietin and drug resistance in breast and ovarian cancers].
Epor	27289557	TET2-mediated 5-hydroxymethylcytosine induces genetic instability and mutagenesis.
Epor	27176795	Characterization of pediatric Philadelphia-negative B-cell precursor acute lymphoblastic leukemia with kinase fusions in Japan.
Epor	27174804	A dimeric peptide with erythropoiesis-stimulating activity uniquely affects erythropoietin receptor ligation and cell surface expression.
Epor	27172159	ARA290, a Specific Agonist of Erythropoietin/CD131 Heteroreceptor, Improves Circulating Endothelial Progenitors' Angiogenic Potential and Homing Ability.
Epor	26706855	Delayed hemoglobin switching and perinatal neocytolysis in mice with gain-of-function erythropoietin receptor.
Epor	26642704	Expressions of CD96 and CD123 in Bone Marrow Cells of Patients with Myelodysplastic Syndromes.
Epor	26607845	Satellite cell response to erythropoietin treatment and endurance training in healthy young men.
Epor	26563310	Erythropoietin regulates POMC expression via STAT3 and potentiates leptin response.
Epor	26419263	Targeting EPO and EPO receptor pathways in anemia and dysregulated erythropoiesis.
Epor	26412593	Human rhabdomyosarcoma cells express functional erythropoietin receptor: Potential therapeutic implications.
Epor	26398409	Effect of SDF-1/CXCR4 axis on the migration of transplanted bone mesenchymal stem cells mobilized by erythropoietin toward lesion sites following spinal cord injury.
Epor	26159733	Robust hematopoietic progenitor cell commitment in the presence of a conflicting cue.
Epor	26111997	Exploring erythropoiesis of common carp (Cyprinus carpio) using an in vitro colony assay in the presence of recombinant carp kit ligand A and erythropoietin.
Epor	26097496	Human parvovirus B19: a mechanistic overview of infection and DNA replication.
Epor	26018904	Discovery and Characterization of Nonpeptidyl Agonists of the Tissue-Protective Erythropoietin Receptor.
Epor	25887776	Emerging EPO and EPO receptor regulators and signal transducers.
Ccna2	36310381	Overexpression of adrenomedullin (ADM) alleviates the senescence of human dental pulp stem cells by regulating the miR-152/CCNA2 pathway.
Ccna2	35778531	Interferon-beta inhibits human glioma stem cell growth by modulating immune response and cell cycle related signaling pathways.
Ccna2	35777504	CREB1 promotes proliferation and differentiation by mediating the transcription of CCNA2 and MYOG in bovine myoblasts.
Ccna2	35660746	Peptide vaccine-treated, long-term surviving cancer patients harbor self-renewing tumor-specific CD8(+) T cells.
Ccna2	35610401	Zinc and hypoxic preconditioning: a strategy to enhance the functionality and therapeutic potential of bone marrow-derived mesenchymal stem cells.
Ccna2	35442828	Estradiol deficiency reduces the satellite cell pool by impairing cell cycle progression.
Ccna2	35223983	Transcriptome Sequencing Reveals Key Genes in Three Early Phases of Osteogenic, Adipogenic, and Chondrogenic Differentiation of Bone Marrow Mesenchymal Stem Cells in Rats.
Ccna2	35066304	Novel mechanistic role of Kif26b in adipogenic differentiation of murine multipotent stromal cells.
Ccna2	34869358	Decidualization Potency and Epigenetic Changes in Human Endometrial Origin Stem Cells During Propagation.
Ccna2	34864392	Inducible expression of Oct-3/4 reveals synergy with Klf4 in targeting Cyclin A2 to enhance proliferation during early reprogramming.
Ccna2	34699867	Dietary biotin supplementation increases proliferation pathways in mice testes without affecting serum follicle-stimulating hormone levels and stem cell factor expression.
Ccna2	34486391	Muse Cells Have Higher Stress Tolerance than Adipose Stem Cells due to the Overexpression of the CCNA2 Gene.
Ccna2	34256856	Comparison of mesenchymal stromal cells from peritoneal dialysis effluent with those from umbilical cords: characteristics and therapeutic effects on chronic peritoneal dialysis in uremic rats.
Ccna2	33632818	Proliferation tracing reveals regional hepatocyte generation in liver homeostasis and repair.
Ccna2	33599915	REV-ERB Agonist SR9009 Regulates the Proliferation and Neurite Outgrowth/Suppression of Cultured Rat Adult Hippocampal Neural Stem/Progenitor Cells in a Concentration-Dependent Manner.
Ccna2	33193623	Stemness Related Genes Revealed by Network Analysis Associated With Tumor Immune Microenvironment and the Clinical Outcome in Lung Adenocarcinoma.
Ccna2	33128008	An in-silico method leads to recognition of hub genes and crucial pathways in survival of patients with breast cancer.
Ccna2	32951327	Neuropilin-1 is up-regulated by cancer-associated fibroblast-secreted IL-8 and associated with cell proliferation of gallbladder cancer.
Ccna2	32840291	Quercetin promotes human epidermal stem cell proliferation through the estrogen receptor/β-catenin/c-Myc/cyclin A2 signaling pathway.
Ccna2	32410114	Ellagic acid and human cancers: a systems pharmacology and docking study to identify principal hub genes and main mechanisms of action.
Ccna2	32174795	Therapeutic Targeting of CDK7 Suppresses Tumor Progression in Intrahepatic Cholangiocarcinoma.
Ccna2	32121037	mRNAsi Index: Machine Learning in Mining Lung Adenocarcinoma Stem Cell Biomarkers.
Ccna2	31985805	Evaluation of cyclin A1-specific T cells as a potential treatment for acute myeloid leukemia.
Ccna2	31980707	PDZRN3 protects against apoptosis in myoblasts by maintaining cyclin A2 expression.
Ccna2	31747615	miR-29a/b1 Inhibits Hair Follicle Stem Cell Lineage Progression by Spatiotemporally Suppressing WNT and BMP Signaling.
Ccna2	31315286	Characterization of Dermal Stem Cells of Diabetic Patients.
Ccna2	30995700	Disordered APC/C-mediated cell cycle progression and IGF1/PI3K/AKT signalling are the potential basis of Sertoli cell-only syndrome.
Ccna2	30815013	Reliable reference genes for expression analysis of proliferating and adipogenically differentiating human adipose stromal cells.
Ccna2	30668923	Lrp5 and Lrp6 are required for maintaining self-renewal and differentiation of hematopoietic stem cells.
Ccna2	30579783	CCNA2 Ablation in Aged Mice Results in Abnormal rRNA Granule Accumulation in Hippocampus.
Ccna2	30305648	The role of acetyltransferases for the temporal-specific accessibility of β-catenin to the myogenic gene locus.
Ccna2	29929973	Cardiac Regeneration: Time to Revisit Nature.
Ccna2	29463071	Hypoxia Upregulates Mitotic Cyclins Which Contribute to the Multipotency of Human Mesenchymal Stem Cells by Expanding Proliferation Lifespan.
Ccna2	29382826	Ubiquitin C decrement plays a pivotal role in replicative senescence of bone marrow mesenchymal stromal cells.
Ccna2	29087293	The conserved RNA helicase YTHDC2 regulates the transition from proliferation to differentiation in the germline.
Ccna2	28933666	Regulation of proliferation in developing human tooth germs by MSX homeodomain proteins and cyclin-dependent kinase inhibitor p19(INK4d).
Ccna2	28819014	Cyclin A2 modulates kinetochore-microtubule attachment in meiosis II.
Ccna2	28786057	Time-series analysis in imatinib-resistant chronic myeloid leukemia K562-cells under different drug treatments.
Ccna2	28743112	MicroRNA-302b-3p Suppresses Cell Proliferation Through AKT Pathway by Targeting IGF-1R in Human Gastric Cancer.
Ccna2	28454465	Microarray based analysis of gene regulation by mesenchymal stem cells in breast cancer.
Ccna2	28233339	Paracrine effect of CXCR4-overexpressing mesenchymal stem cells on ischemic heart injury.
Ccna2	28163656	Global expression profile of tumor stem-like cells isolated from MMQ rat prolactinoma cell.
Ccna2	28153733	Silencing myotubularin related protein 7 enhances proliferation and early differentiation of C2C12 myoblast.
Ccna2	28087635	Retinoblastoma protein controls growth, survival and neuronal migration in human cerebral organoids.
Ccna2	27822313	Quantitative analysis of ChIP-seq data uncovers dynamic and sustained H3K4me3 and H3K27me3 modulation in cancer cells under hypoxia.
Ccna2	27707976	Proliferation and Survival of Embryonic Sympathetic Neuroblasts by MYCN and Activated ALK Signaling.
Ccna2	27484146	p18 inhibits reprogramming through inactivation of Cdk4/6.
Ccna2	27425845	Cyclin A2 promotes DNA repair in the brain during both development and aging.
Ccna2	27229858	The effect of miR-340 over-expression on cell-cycle-related genes in triple-negative breast cancer cells.
Ccna2	27036644	Identification of Predictive Gene Markers for Multipotent Stromal Cell Proliferation.
Ccna2	26932586	Salinomycin efficiency assessment in non-tumor (HB4a) and tumor (MCF-7) human breast cells.
Ccna2	26407140	Response of Adipose Tissue-Derived Stromal Cells in Tissue-Related O2 Microenvironment to Short-Term Hypoxic Stress.
Ccna2	26295583	Genome Wide Expression Profiling of Cancer Cell Lines Cultured in Microgravity Reveals Significant Dysregulation of Cell Cycle and MicroRNA Gene Networks.
Ccna2	26040698	A fine balance: epigenetic control of cellular quiescence by the tumor suppressor PRDM2/RIZ at a bivalent domain in the cyclin a gene.
Ccna2	25755281	WNT/β-Catenin Signaling Regulates Multiple Steps of Myogenesis by Regulating Step-Specific Targets.
Ccna2	25684244	Viral-mediated expression of c-Myc and cyclin A2 induces cochlear progenitor cell proliferation.
Ccna2	25668568	Mitotic events in cerebellar granule progenitor cells that expand cerebellar surface area are critical for normal cerebellar cortical lamination in mice.
Ccna2	25615569	Genome-wide association study follow-up identifies cyclin A2 as a regulator of the transition through cytokinesis during terminal erythropoiesis.
Ccna2	25070747	Isolation of adipose-derived stem cells by using a subfractionation culturing method.
Ccna2	24754904	Human placenta-derived neurospheres are susceptible to transformation after extensive in vitro expansion.
Ccna2	24023782	Cancer stem cell gene profile as predictor of relapse in high risk stage II and stage III, radically resected colon cancer patients.
Ccna2	25309961	The DN2 Myeloid-T (DN2mt) Progenitor is a Target Cell for Leukemic Transformation by the TLX1 Oncogene.
Ccna2	22547683	NEUROG2 drives cell cycle exit of neuronal precursors by specifically repressing a subset of cyclins acting at the G1 and S phases of the cell cycle.
Ccna2	22231458	A constitutional variant in the transcription factor EP300 strongly influences the clinical outcome of patients submitted to allo-SCT.
Ccna2	21689726	Retinoblastoma-binding proteins 4 and 9 are important for human pluripotent stem cell maintenance.
Ccna2	20855650	Sox2 activates cell proliferation and differentiation in the respiratory epithelium.
Ccna2	21370740	Transcriptional pattern of TGF-beta1 inhibitory effect on mouse C2C12 myoblasts differentiation.
Ccna2	19429027	Decreased level of cyclin A2 in rat cochlea development and cochlear stem cell differentiation.
Ccna2	19394308	OCT4A contributes to the stemness and multi-potency of human umbilical cord blood-derived multipotent stem cells (hUCB-MSCs).
Ccna2	19264965	MLL5, a trithorax homolog, indirectly regulates H3K4 methylation, represses cyclin A2 expression, and promotes myogenic differentiation.
Ccna2	18593214	A mechanism for the inhibition of neural progenitor cell proliferation by cocaine.
Ccna2	18591257	GATA4 is a direct transcriptional activator of cyclin D2 and Cdk4 and is required for cardiomyocyte proliferation in anterior heart field-derived myocardium.
Ccna2	18265020	Expression patterns and cell cycle profiles of PCNA, MCM6, cyclin D1, cyclin A2, cyclin B1, and phosphorylated histone H3 in the developing mouse retina.
Ccna2	18246121	Cyclin-dependent kinase antagonizes promyelocytic leukemia zinc-finger through phosphorylation.
Ccna2	17495221	Cyclin A2 induces cardiac regeneration after myocardial infarction and prevents heart failure.
Ccna2	17369859	Apoptosis and differentiation of human embryonic stem cells induced by sustained activation of c-Myc.
Ccna2	16760651	Genomic models of metastatic cancer: functional analysis of death-from-cancer signature genes reveals aneuploid, anoikis-resistant, metastasis-enabling phenotype with altered cell cycle control and activated Polycomb Group (PcG) protein chromatin silencing pathway.
Ccna2	15935816	Therapy-related myeloid leukaemia: a model for leukemogenesis in humans.
Ccna2	12417757	Expression profiling of CD34+ hematopoietic stem/ progenitor cells reveals distinct subtypes of therapy-related acute myeloid leukemia.
Ccna2	12151334	Murine spermatogonial stem cells: targeted transgene expression and purification in an active state.
Slc6a20a	20377526	Renal imino acid and glycine transport system ontogeny and involvement in developmental iminoglycinuria.
Fn3k	33466626	The Taming of Nuclear Factor Erythroid-2-Related Factor-2 (Nrf2) Deglycation by Fructosamine-3-Kinase (FN3K)-Inhibitors-A Novel Strategy to Combat Cancers.
Art4	22957023	Differential glioma-associated tumor antigen expression profiles of human glioma cells grown in hypoxia.
Grap2	36181310	GRAP2 is a prognostic biomarker and correlated with immune infiltration in lung adenocarcinoma.
Grap2	26895103	Expression of GADS enhances FLT3-induced mitogenic signaling.
Grap2	26214742	The ubiquitin-specific protease USP8 is critical for the development and homeostasis of T cells.
Grap2	23399893	Gads (Grb2-related adaptor downstream of Shc) is required for BCR-ABL-mediated lymphoid leukemia.
Grap2	15100220	Mona/Gads SH3C binding to hematopoietic progenitor kinase 1 (HPK1) combines an atypical SH3 binding motif, R/KXXK, with a classical PXXP motif embedded in a polyproline type II (PPII) helix.
Grap2	14510693	Hematopoietic adaptors in T-cell signaling: potential applications to transplantation.
Grap2	12496419	Expression of the Grb2-related protein of the lymphoid system in B cell subsets enhances B cell antigen receptor signaling through mitogen-activated protein kinase pathways.
Grap2	12161360	Alpha(v)beta(3) integrin engagement enhances cell invasiveness in human multiple myeloma.
Grap2	11607830	The role of Gads in hematopoietic cell signalling.
Grap2	11369705	Suppression of thymic development by the dominant-negative form of Gads.
Grap2	11313918	Leukocyte-specific adaptor protein Grap2 interacts with hematopoietic progenitor kinase 1 (HPK1) to activate JNK signaling pathway in T lymphocytes.
Grap2	11313864	Caspase-dependent cleavage of the hematopoietic specific adaptor protein Gads alters signalling from the T cell receptor.
Grap2	10795738	HPK1 is activated by lymphocyte antigen receptors and negatively regulates AP-1.
Grap2	8647802	Grap is a novel SH3-SH2-SH3 adaptor protein that couples tyrosine kinases to the Ras pathway.
Tmem182	34427057	TMEM182 interacts with integrin beta 1 and regulates myoblast differentiation and muscle regeneration.
Tmem182	25217591	Global MEF2 target gene analysis in cardiac and skeletal muscle reveals novel regulation of DUSP6 by p38MAPK-MEF2 signaling.
Atp7b	36626371	Atp7b-dependent choroid plexus dysfunction causes transient copper deficit and metabolic changes in the developing mouse brain.
Atp7b	36063501	Copper regulation disturbance linked to oxidative stress and cell death during Zika virus infection in human astrocytes.
Atp7b	36012580	The Role of Zinc in the Treatment of Wilson's Disease.
Atp7b	35687913	Liposome-encapsulated curcumin attenuates HMGB1-mediated hepatic inflammation and fibrosis in a murine model of Wilson's disease.
Atp7b	35388883	Retinoids rescue ceruloplasmin secretion and alleviate oxidative stress in Wilson's disease-specific hepatocytes.
Atp7b	35340061	ATP7B gene therapy of autologous reprogrammed hepatocytes alleviates copper accumulation in a mouse model of Wilson's disease.
Atp7b	34995846	Development and identification of a induced pluripotent stem cells line (SMBCi013-A) derived from urine cells of a patient with Wilson's disease.
Atp7b	34877514	CRISPR-targeted genome editing of human induced pluripotent stem cell-derived hepatocytes for the treatment of Wilson's disease.
Atp7b	34736038	Generation of an induced pluripotent stem cell line ICGi030-A from a Wilson's disease patient carrying a frameshift mutation p.Lys1013fs and missense mutation p.H1069Q in the ATP7B gene.
Atp7b	34615454	Stem Cells Treatment for Wilson Disease.
Atp7b	34219710	Copper Imbalance in Alzheimer's Disease and Its Link with the Amyloid Hypothesis: Towards a Combined Clinical, Chemical, and Genetic Etiology.
Atp7b	33359139	The M1311V variant of ATP7A is associated with impaired trafficking and copper homeostasis in models of motor neuron disease.
Atp7b	33300046	GanDouLing promotes proliferation and differentiation of neural stem cells in the mouse model of Wilson's disease.
Atp7b	33197697	Generation of two induced pluripotent stem cell lines from a female adult homozygous for the Wilson disease associated ATP7B variant p.H1069Q (AKOSi008-A) and a healthy control (AKOSi009-A).
Atp7b	33097693	Prime editing for functional repair in patient-derived disease models.
Atp7b	33096383	Generation of an induced pluripotent stem cell (iPSC) line (THSJTUi001-A) from a Wilson's disease patient harboring a homozygous Arg778Leu mutation in ATP7B gene.
Atp7b	33015030	Valproic Acid Synergizes With Cisplatin and Cetuximab in vitro and in vivo in Head and Neck Cancer by Targeting the Mechanisms of Resistance.
Atp7b	32745714	Generation of an integration-free induced pluripotent stem cell (iPSC) line (ZZUNEUi005-A) from a Wilson's disease patient harboring a homozygous Pro992Leu mutation in ATP7B gene.
Atp7b	32738633	Generation of two induced pluripotent stem cell lines from peripheral blood mononuclear cells of a patient with Wilson's disease.
Atp7b	32572046	Author Correction: Characterization of the most frequent ATP7B mutation causing Wilson disease in hepatocytes from patient induced pluripotent stem cells.
Atp7b	32534167	Generation of ZJUi003-A, an induced pluripotent stem cell line from a Wilson's disease patient carrying a c.180_181del mutation in ATP7B gene.
Atp7b	32252475	Human Embryonic Stem Cell-Derived Wilson's Disease Model for Screening Drug Efficacy.
Atp7b	32113134	Generation of an integration-free induced pluripotent stem cell (iPSC) line (ZZUNEUi004-A) from a Wilson's disease patient harboring a homozygous Pro992Leu mutation in ATP7B gene.
Atp7b	32028086	Generation of induced pluripotent stem cell lines AKOSi002-A and AKOSi003-A from symptomatic female adults with Wilson disease.
Atp7b	31783295	Generation of an integration-free induced pluripotent stem cell (iPSC) line (ZZUNEUi003-A) from a Wilson's disease patient harboring a homozygous R778L mutation in ATP7B gene.
Atp7b	31286540	Biochemical regulation and structural analysis of copper-transporting ATPase in a human hepatoma cell line for Wilson disease.
Atp7b	31179308	Preclinical models of Wilson's disease, why dogs are catchy alternatives.
Atp7b	30967268	A cellular model for Wilson's disease using patient-derived induced pluripotent stem cells revealed aberrant β-catenin pathway during osteogenesis.
Atp7b	30965071	Pluripotent stem cell-derived bile canaliculi-forming hepatocytes to study genetic liver diseases involving hepatocyte polarity.
Atp7b	30733544	Therapeutic potential of hepatocyte-like-cells converted from stem cells from human exfoliated deciduous teeth in fulminant Wilson's disease.
Atp7b	30029699	In Atp7b(-/-) Mice Modeling Wilson's Disease Liver Repopulation With Bone Marrow-Derived Myofibroblasts or Inflammatory Cells and Not Hepatocytes Is Deleterious.
Atp7b	29674751	Characterization of the most frequent ATP7B mutation causing Wilson disease in hepatocytes from patient induced pluripotent stem cells.
Atp7b	29594489	Host genetic susceptibility to Clostridium difficile infections in patients undergoing autologous stem cell transplantation: a genome-wide association study.
Atp7b	29333545	Dynamic changes in copper homeostasis and post-transcriptional regulation of Atp7a during myogenic differentiation.
Atp7b	28852304	Wilson's disease: Prospective developments towards new therapies.
Atp7b	27830552	Demonstrating Potential of Cell Therapy for Wilson's Disease with the Long-Evans Cinnamon Rat Model.
Atp7b	27748801	Acquisition of anticancer drug resistance is partially associated with cancer stemness in human colon cancer cells.
Atp7b	26112727	Currently Clinical Views on Genetics of Wilson's Disease.
Atp7b	25375371	Transplantation of ATP7B-transduced bone marrow mesenchymal stem cells decreases copper overload in rats.
Atp7b	25250203	Diagnosis of abnormal biliary copper excretion by positron emission tomography with targeting of (64)Copper-asialofetuin complex in LEC rat model of Wilson's disease.
Atp7b	24820353	Cell therapy to remove excess copper in Wilson's disease.
Atp7b	22806248	Establishment of hepatic and neural differentiation platforms of Wilson's disease specific induced pluripotent stem cells.
Atp7b	22577234	PET with 64Cu-histidine for noninvasive diagnosis of biliary copper excretion in Long-Evans cinnamon rat model of Wilson disease.
Atp7b	21593220	Rescue of ATP7B function in hepatocyte-like cells from Wilson's disease induced pluripotent stem cells using gene therapy or the chaperone drug curcumin.
Atp7b	20362556	Overexpressed ATP7B protects mesenchymal stem cells from toxic copper.
Atp7b	18841564	[Mutation screening and prenatal diagnosis of Wilson's disease by denature high performance liquid chromatography].
Atp7b	16382340	Wilson disease.
Atp7b	15902551	Congenital cataract, muscular hypotonia, developmental delay and sensorineural hearing loss associated with a defect in copper metabolism.
Dyrk3	18854306	DYRK3 dual-specificity kinase attenuates erythropoiesis during anemia.
Dyrk3	16524748	Erythropoietin-dependent erythropoiesis: New insights and questions.
Dyrk3	12356771	DYRK3 activation, engagement of protein kinase A/cAMP response element-binding protein, and modulation of progenitor cell survival.
Dyrk3	11698123	An optimized system for studies of EPO-dependent murine pro-erythroblast development.
Dyrk3	10779429	REDK, a novel human regulatory erythroid kinase.
Ptprn2	34336846	High Migration and Invasion Ability of PGCCs and Their Daughter Cells Associated With the Nuclear Localization of S100A10 Modified by SUMOylation.
Ptprn2	28481342	Recurrent noncoding regulatory mutations in pancreatic ductal adenocarcinoma.
Ptprn2	26233891	Identification of Global DNA Methylation Signatures in Glioblastoma-Derived Cancer Stem Cells.
Asic3	36522586	Aggressive migration in acidic pH of a glioblastoma cancer stem cell line in vitro is independent of ASIC and K(Ca)3.1 ion channels, but involves phosphoinositide 3-kinase.
Asic3	36503387	Acid-Sensing Ion Channels: Implications For Intervertebral Disc Degeneration.
Asic3	35178382	Sa12b Improves Biological Activity of Human Degenerative Nucleus Pulposus Mesenchymal Stem Cells in a Severe Acid Environment by Inhibiting Acid-Sensitive Ion Channels.
Asic3	33824228	ASIC1 and ASIC3 mediate cellular senescence of human nucleus pulposus mesenchymal stem cells during intervertebral disc degeneration.
Asic3	33565057	Priming as a strategy to overcome detrimental pH effects on cells for intervertebral disc regeneration.
Asic3	31531354	High Expression of Acid-Sensing Ion Channel 2 (ASIC2) in Bone Cells in Osteoporotic Vertebral Fractures.
Asic3	30012583	The Conorfamide RPRFa Stabilizes the Open Conformation of Acid-Sensing Ion Channel 3 via the Nonproton Ligand-Sensing Domain.
Asic3	29057936	Glioblastoma cancer stem cell lines express functional acid sensing ion channels ASIC1a and ASIC3.
Asic3	25724084	Acid-Sensing Ion Channels and nociception in the peripheral and central nervous systems.
Asic3	22374745	Expression of neural and neurotrophic markers in nucleus pulposus cells isolated from degenerated intervertebral disc.
Asic3	19764568	[Expression of acid-sensing ion channels in neurons of trapezoid body and lateral paragigantocellular nuclei in rat brain, and effects of intermittent hypoxia on their expression].
Asic3	16242047	Contrasting phenotypes of putative proprioceptive and nociceptive trigeminal neurons innervating jaw muscle in rat.
Asic3	16185661	Identification of acid-sensing ion channels in bone.
Gcsam	33024996	Conditional expression of HGAL leads to the development of diffuse large B-cell lymphoma in mice.
Aim2	36800238	The anti-caspase 1 inhibitor VX-765 reduces immune activation, CD4(+) T cell depletion, viral load, and total HIV-1 DNA in HIV-1 infected humanized mice.
Aim2	36248876	Crosstalk of necroptosis and pyroptosis defines tumor microenvironment characterization and predicts prognosis in clear cell renal carcinoma.
Aim2	35406727	Inflammatory Caspase Activity Mediates HMGB1 Release and Differentiation in Myoblasts Affected by Peripheral Arterial Disease.
Aim2	35021216	Mechanisms modulating the activities of intestinal stem cells upon radiation or chemical agent exposure.
Aim2	34692684	DNA Damage-Induced Inflammatory Microenvironment and Adult Stem Cell Response.
Aim2	34489308	STAT3-mediated upregulation of the AIM2 DNA sensor links innate immunity with cell migration to promote epithelial tumourigenesis.
Aim2	34381984	The role of cGAS-STING signalling in liver diseases.
Aim2	34010627	Repression of endogenous retroviruses prevents antiviral immune response and is required for mammary gland development.
Aim2	33866944	Latent Upregulation of Nlrp3, Nlrc4 and Aim2 Differentiates between Asymptomatic and Symptomatic Trichomonas vaginalis Infection.
Aim2	33731931	The AIM2 inflammasome exacerbates atherosclerosis in clonal haematopoiesis.
Aim2	33721834	cGAS promotes sepsis in radiotherapy of cancer by up-regulating caspase-11 signaling.
Aim2	33364749	Super Activated Platelet Lysate, a Novel Autologous Platelet Lysate, Regulates the Expression of Inflammasome and Cytokine in the Experimental Periodontitis in Rats.
Aim2	33364048	Role of pyroptosis in spinal cord injury and its therapeutic implications.
Aim2	32989235	Pristimerin protects against inflammation and metabolic disorder in mice through inhibition of NLRP3 inflammasome activation.
Aim2	32725966	Absent in melanoma 2 enhances anti-tumour effects of CAIX promotor controlled conditionally replicative adenovirus in renal cancer.
Aim2	31939051	Novel Evidence that Purinergic Signaling - Nlrp3 Inflammasome Axis Regulates Circadian Rhythm of Hematopoietic Stem/Progenitor Cells Circulation in Peripheral Blood.
Aim2	31709318	JAK2 (V617F) -Mediated Clonal Hematopoiesis Accelerates Pathological Remodeling in Murine Heart Failure.
Aim2	31551961	Involvement of NLRP3 and NLRC4 Inflammasome in Uropathogenic E. coli Mediated Urinary Tract Infections.
Aim2	31320597	A Randomized Double-Blind Placebo-Controlled Phase II Trial of Dendritic Cell Vaccine ICT-107 in Newly Diagnosed Patients with Glioblastoma.
Aim2	30940803	The lncRNA Neat1 promotes activation of inflammasomes in macrophages.
Aim2	30009163	Mesenchymal Stem Cells Attenuate Radiation-Induced Brain Injury by Inhibiting Microglia Pyroptosis.
Aim2	29291748	P2X7 receptor mediates NLRP3-dependent IL-1β secretion and parasite proliferation in Toxoplasma gondii-infected human small intestinal epithelial cells.
Aim2	29045388	Inflammatory memory sensitizes skin epithelial stem cells to tissue damage.
Aim2	28345580	Differential roles of caspase-1 and caspase-11 in infection and inflammation.
Aim2	28095655	Production of IL-1β and Inflammasome with Up-Regulated Expressions of NOD-Like Receptor Related Genes in Toxoplasma gondii-Infected THP-1 Macrophages.
Aim2	27077807	Activated human mesenchymal stem/stromal cells suppress metastatic features of MDA-MB-231 cells by secreting IFN-β.
Aim2	26823993	Identification of AIM2 as a downstream target of JAK2V617F.
Aim2	26626159	AIM2 inflammasome in infection, cancer, and autoimmunity: Role in DNA sensing, inflammation, and innate immunity.
Aim2	26227206	Pre-activated human mesenchymal stromal cells in combination with doxorubicin synergistically enhance tumor-suppressive activity in mice.
Aim2	26140588	AIMing 2 Curtail Cancer.
Aim2	26095253	Critical Role for the DNA Sensor AIM2 in Stem Cell Proliferation and Cancer.
Aim2	25267198	FOXP1 directly represses transcription of proapoptotic genes and cooperates with NF-κB to promote survival of human B cells.
Aim2	23915713	Viral infection of the lung: host response and sequelae.
Aim2	22957023	Differential glioma-associated tumor antigen expression profiles of human glioma cells grown in hypoxia.
Aim2	22847020	Phase I trial of a multi-epitope-pulsed dendritic cell vaccine for patients with newly diagnosed glioblastoma.
Aim2	22623765	Defective antiviral responses of induced pluripotent stem cells to baculoviral vector transduction.
Creb3l3	31195149	Single-Cell Analysis Reveals Regional Reprogramming During Adaptation to Massive Small Bowel Resection in Mice.
Creb3l3	23659451	Multitargeting and antimetastatic potentials of silibinin in human HepG-2 and PLC/PRF/5 hepatoma cells.
Fstl4	25880804	Optimized Culture System to Induce Neurite Outgrowth From Retinal Ganglion Cells in Three-Dimensional Retinal Aggregates Differentiated From Mouse and Human Embryonic Stem Cells.
Zdhhc23	30658672	DHHC protein family targets different subsets of glioma stem cells in specific niches.
Bex4	26408910	Brain-Expressed X-linked (BEX) proteins in human cancers.
Bcl6b	36209951	Carob extract induces spermatogenesis in an infertile mouse model via upregulation of Prm1, Plzf, Bcl-6b, Dazl, Ngn3, Stra8, and Smc1b.
Bcl6b	35470414	Regulation of spermatogonial stem cell self-renewal and proliferation in mammals.
Bcl6b	35119381	Desert hedgehog mediates the proliferation of medaka spermatogonia through Smoothened signaling.
Bcl6b	34641993	Use of alginate hydrogel to improve long-term 3D culture of spermatogonial stem cells: stemness gene expression and structural features.
Bcl6b	34015032	Constitutive activation of CTNNB1 results in a loss of spermatogonial stem cell activity in mice.
Bcl6b	33446567	An interplay of NOX1-derived ROS and oxygen determines the spermatogonial stem cell self-renewal efficiency under hypoxia.
Bcl6b	33107118	FGF9 promotes mouse spermatogonial stem cell proliferation mediated by p38 MAPK signalling.
Bcl6b	32771442	Short time exposure to low concentration of zinc oxide nanoparticles up-regulates self-renewal and spermatogenesis-related gene expression.
Bcl6b	32539191	Experimental diabetes negatively affects the spermatogonial stem cells' self-renewal by suppressing GDNF network interactions.
Bcl6b	32216643	Effect of Equilibration Time and Temperature on Murine Spermatogonial Stem Cell Cryopreservation.
Bcl6b	32124159	Propagation of goat putative spermatogonial stem cells under growth factors defined serum-free culture conditions.
Bcl6b	31041846	AKT3 Is a Pivotal Molecule of Cadherin-22 and GDNF Family Receptor-α1 Signal Pathways Regulating Self-Renewal in Female Germline Stem Cells.
Bcl6b	31029848	GDNF family receptor alpha 1 is a reliable marker of undifferentiated germ cells in bulls.
Bcl6b	30940732	ROS amplification drives mouse spermatogonial stem cell self-renewal.
Bcl6b	30601028	Optimization of Serum-Free Culture Conditions for Propagation of Putative Buffalo (Bubalus bubalis) Spermatogonial Stem Cells.
Bcl6b	30319069	Both Gfrα1a and Gfrα1b Are Involved in the Self-renewal and Maintenance of Spermatogonial Stem Cells in Medaka.
Bcl6b	30292753	Expression of the alternative splicing variants of bcl6b in medaka Oryzias latipes.
Bcl6b	29713548	Spermatogonial stem cell transplantation and male infertility: Current status and future directions.
Bcl6b	29496177	Berberine reinforces Sertoli cells niche and accelerates spermatogonial stem cells renewal in experimentally-induced varicocele condition in rats.
Bcl6b	29492477	Evaluation of the effect of follicular stimulating hormone on the in vitro bovine spermatogonial stem cells self-renewal: An experimental study.
Bcl6b	29445086	The oncogene Etv5 promotes MET in somatic reprogramming and orchestrates epiblast/primitive endoderm specification during mESCs differentiation.
Bcl6b	28003832	Identification of CHD1L as an Important Regulator for Spermatogonial Stem Cell Survival and Self-Renewal.
Bcl6b	27771993	Identification, Prokaryote Expression of Medaka gdnfa/b and Their Biological Activity in a Spermatogonial Cell Line.
Bcl6b	27026484	Glial cell derived neurotrophic factor induces spermatogonial stem cell marker genes in chicken mesenchymal stem cells.
Bcl6b	26481046	Lentiviral vector-mediated transduction of goat undifferentiated spermatogonia.
Bcl6b	26154310	Glial cell line-derived neurotrophic factor in combination with insulin-like growth factor 1 and basic fibroblast growth factor promote in vitro culture of goat spermatogonial stem cells.
Bcl6b	25820901	Ras/ERK1/2 pathway regulates the self-renewal of dairy goat spermatogonia stem cells.
Bcl6b	25740657	The molecular signature and spermatogenesis potential of newborn chicken spermatogonial stem cells in vitro.
Bcl6b	24703765	Identification and IVC of spermatogonial stem cells in prepubertal buffaloes.
Bcl6b	24560784	Transcriptional control of spermatogonial maintenance and differentiation.
Bcl6b	24503145	Lipopolysaccharide inhibits the self-renewal of spermatogonial stem cells in vitro via downregulation of GDNF expression in Sertoli cells.
Bcl6b	23987985	THY1 as a reliable marker for enrichment of undifferentiated spermatogonia in the goat.
Bcl6b	23514745	Endocrine regulation of spermatogonial stem cells in the seminiferous epithelium of adult mice.
Bcl6b	22491947	FGF2 mediates mouse spermatogonial stem cell self-renewal via upregulation of Etv5 and Bcl6b through MAP2K1 activation.
Bcl6b	21816850	Spermatogonial stem cell self-renewal requires ETV5-mediated downstream activation of Brachyury in mice.
Bcl6b	21191109	In vivo and in vitro aging is detrimental to mouse spermatogonial stem cell function.
Bcl6b	20018717	Prepubertal human spermatogonia and mouse gonocytes share conserved gene expression of germline stem cell regulatory molecules.
Bcl6b	19339709	Identification of glial cell line-derived neurotrophic factor-regulated genes important for spermatogonial stem cell self-renewal in the rat.
Bcl6b	18588486	Regulation of spermatogonial stem cell self-renewal in mammals.
Bcl6b	17597063	Glial cell line-derived neurotrophic factor regulation of genes essential for self-renewal of mouse spermatogonial stem cells is dependent on Src family kinase signaling.
Bcl6b	17526724	Aberrant regulation of hematopoiesis by T cells in BAZF-deficient mice.
Bcl6b	16740658	Identifying genes important for spermatogonial stem cell self-renewal and survival.
Gen1	9099792	Advances in gene targeting methods.
Spdl1	36163179	TIGIT is the central player in T-cell suppression associated with CAR T-cell relapse in mantle cell lymphoma.
Spdl1	34622984	Stem cells from exfoliated deciduous teeth transplantation ameliorates Sjögren's syndrome by secreting soluble PD-L1.
Spdl1	32744910	Identification of Potential Hub Genes and Signal Pathways Promoting the Distinct Biological Features of Cord Blood-Derived Endothelial Progenitor Cells Via Bioinformatics.
Dner	35459277	Chromatin profiling in human neurons reveals aberrant roles for histone acetylation and BET family proteins in schizophrenia.
Dner	35302583	Three-axis classification of mouse lung mesenchymal cells reveals two populations of myofibroblasts.
Dner	32393163	Transcriptome analysis of neural progenitor cells derived from Lowe syndrome induced pluripotent stem cells: identification of candidate genes for the neurodevelopmental and eye manifestations.
Dner	32131938	[Changes of Gene Expression Profile in Cardiac Mesenchymal Cells in Patients with Type 2 Diabetes Mellitus and Screening of Their Related Environmental Chemicals].
Dner	31408676	Delta/notch-like epidermal growth factor-related receptor promotes stemness to facilitate breast cancer progression.
Dner	29218101	Delta/notch-like epidermal growth factor-related receptor (DNER) orchestrates stemness and cancer progression in prostate cancer.
Dner	28653617	Replication Study: Inhibition of BET recruitment to chromatin as an effective treatment for MLL-fusion leukaemia.
Dner	28083617	Profile of Inflammation-Associated Proteins in Early Post-Transplant Samples of Patients After Allogeneic Hematopoietic Stem Cell Transplantation: a Preliminary Study.
Dner	27622512	Delta/Notch-Like EGF-Related Receptor (DNER) Is Not a Notch Ligand.
Dner	23895415	Age dependence of lung mesenchymal stromal cell dynamics following pneumonectomy.
Dner	23328254	Dner inhibits neural progenitor proliferation and induces neuronal and glial differentiation in zebrafish.
Dner	21947380	Pancreatic islet and progenitor cell surface markers with cell sorting potential.
Dner	20070733	DNER modulates adipogenesis of human adipose tissue-derived mesenchymal stem cells via regulation of cell proliferation.
Dner	20036837	Chondroitin sulfate proteoglycans in neural development and plasticity.
Dner	19913570	Transcriptional profiling of skeletal muscle reveals factors that are necessary to maintain satellite cell integrity during ageing.
Dner	19544453	DNER, an epigenetically modulated gene, regulates glioblastoma-derived neurosphere cell differentiation and tumor propagation.
Dner	17143535	Notch signaling in gastrointestinal tract (review).
Actg2	35909899	Integrative Analysis of Bulk RNA-Seq and Single-Cell RNA-Seq Unveils the Characteristics of the Immune Microenvironment and Prognosis Signature in Prostate Cancer.
Actg2	32670797	Incidental diagnosis of mucopolysaccharidosis type I in an infant with chronic intestinal pseudoobstruction by exome sequencing.
Actg2	28602422	Loss-of-Function Variants in MYLK Cause Recessive Megacystis Microcolon Intestinal Hypoperistalsis Syndrome.
Actg2	28292896	Loss of LMOD1 impairs smooth muscle cytocontractility and causes megacystis microcolon intestinal hypoperistalsis syndrome in humans and mice.
Actg2	26110787	Gamma-smooth muscle actin expression is associated with epithelial-mesenchymal transition and stem-like properties in hepatocellular carcinoma.
Actg2	25496134	The transcriptional signatures of cells from the human Peyronie's disease plaque and the ability of these cells to generate a plaque in a rat model suggest potential therapeutic targets.
Actg2	25423035	Predictive gene signatures: molecular markers distinguishing colon adenomatous polyp and carcinoma.
Actg2	24064976	Functional characterisation of osteosarcoma cell lines and identification of mRNAs and miRNAs associated with aggressive cancer phenotypes.
Actg2	23312222	MicroRNA miR-145 inhibits proliferation, invasiveness, and stem cell phenotype of an in vitro endometriosis model by targeting multiple cytoskeletal elements and pluripotency factors.
Actg2	21269947	[Isolation of human amniotic mesenchymal cells and their differentiation potential into islet-like cells in vitro].
